# Supplementary material for: An InDel-based linkage map of hot pepper (Capsicum annuum)
Source: Mol Breed. 2015 Jan 21;35(1):32. doi: 10.1007/s11032-015-0219-3 (PMC4300394; doi:10.1007/s11032-015-0219-3)
Supplement: Supplementary file 2 — Supplementary material 2 (XLSX 10 kb) [file 11032_2015_219_MOESM2_ESM.xlsx]

## Sheet: Sheet1
										P1	0.188947
										P2	0.179565
										P3	0.291379
										P4	0.242353
										P5	0.154
										P6	0.233043
										P7	0.129259
										P8	0.104118
										P9	0.264667
										P10	0.1975
										P11	0.258889
										P12	0.1508
										Total	0.200717
