# Supplementary material for: An InDel-based linkage map of hot pepper (Capsicum annuum)
Source: Mol Breed. 2015 Jan 21;35(1):32. doi: 10.1007/s11032-015-0219-3 (PMC4300394; doi:10.1007/s11032-015-0219-3)
Supplement: Supplementary file 3 — Supplementary material 3 (XLSX 80 kb) [file 11032_2015_219_MOESM3_ESM.xlsx]

## Sheet: Table S1
	Supplement Table 1. Information of 251 InDel markers mapped in the BB-InDel linkage map.
	Nomenclature	Linkage group	Map position	Chromosome	Chromosome position	Scaffold namea	Sequence	Orientation	Scaffold position	InDel type	Product	Forward	Tm	Reverse	Tm	Size	Frequencyb	Frequencyc
1	CIDH341	1	0	Chr01	54224937	scaffold3167	AAGAG	-	407757	I5	AGGAGAGAAACGGTTGGCAGCGCTAGCTTCTTGAGAGAGAGAGAGAGAGAGCATTTTGAGAGAGAGGGAGCAGATGTTGAGAAATATTTTAGGGTTAGGGTTTTGGTTGGGATATTAAAAAGGAAAGAGGATGTTGAATCCATCTCAGCCGTTGGATCA	AGGAGAGAAACGGTTGGCAG	59.965	TGATCCAACGGCTGAGATGG	59.821	159	0.441176	0.386364
2	CIDH205	1	0.945	Chr01	45592809	scaffold1955	CCCTT	*	563119	I5	GGGGTTCGGTCGTGTACTTTGTGTCGAGCCCACTAACTATAATAAAGTGTTGTGTTTGATTAGATGGGTAGGGACATTTAATAGGCCCACATTAACAAAAGCCCAATATATAGAGGGATATACTAGACAATATGAGCAAATAACCATTTTTGAGGTCGTCGTTTAACTTTTATTCCAAATTAAAAATTTTTGTAAGTTTTATCTCCTTCGGACACAAACACTCGTGCAT	GGGGTTCGGTCGTGTACTTT	59.966	ATGCACGAGTGTTTGTGTCC	59.056	229	0.558824	0.613636
3	CIDH310	1	1.664	Chr01	52531333	scaffold2814	AAAGA	-	139358	I5	AGTTGGGGAAGTTGTTGGGGGCTTAGCTTGTGACTAATCCCTATGATTTTATTGAATAATCATTAATTATAGGGAGGGGAAAAGGTTACATCAATGTTTAACCATTACGGGAGTAATAGTTACTTTAATAAATAAGAGAAAGTAAAAAAATAAAAAGGAAAAGGAATCACTTAAGGAAATAATATAAATAACATTAATGATGAGATTAAAGGAAAAGGAGAAAACCTACAACTATCAATTAAATTTAGCTGGCATTCGTGGCT	AGTTGGGGAAGTTGTTGGGG	60.106	AGCCACGAATGCCAGCTAAA	60.322	263	0.323529	0.25
4	CIDH289	1	5.456	Chr01	79107137	scaffold262	AAGCT	*	1539785	I5	ACAGAACGAAAATCGAGAAACCTTAGCTTTTTGATTAAAACTAAATAATGCAATAAATTAAAACTCATTTAGGATCAAGCTAATCAGAAATGGATAGATAGTGGAATATTTTCACAAGAGACGAACCTCTCTATTGTGTCGAAGAATTTTTTGATCTTATCTAGCAATTTTTGAACCCTGCAAATACGTTAGACGC	ACAGAACGAAAATCGAGAAACCTT	59.185	GCGTCTAACGTATTTGCAGGG	59.673	196	0.235294	0.181818
5	CIDH28	1	8.893	Chr01	101991948	scaffold107	TGGAC	*	3385660	D5	ACGCTGACATACCAAAGGCAAAAGATGACTCAAAATCTATTATTCAAGAATCTTAAACCTCAATAATCCCCTTAAAAAAGAAA[TGGAC]TCACGCTGACATAAGCCAAAAGATTCATTTAATTTGGAATTAAGTTAGCCGAAAGGCTATTTCCCATATGAACTTTGGCCGA	ACGCTGACATACCAAAGGCA	59.964	TCGGCCAAAGTTCATATGGGA	59.438	170	0.0882353	0.0681818
6	CIDH479	1	9.049	Chr00		scaffold5786	TATTG	-	2979	I5	GGTGATGCACTCCTGAACCTAATATTTCCCAATTTTGTAGTTGTTGTGATACTGATGAAGTTGAATCAATTAAGCATTTTCTTAAAAGGGATCTCAAACAGTCTGAAAGTTCTATTCAGGAGAAACAAAGTTCAGTTCCTTACTTAATTTGAAACAAAATATTAGAGAGTATTACAAATAATATCATTATAAGGGGGTTTTTCAGGCAGT	GGTGATGCACTCCTGAACCT	59.674	ACTGCCTGAAAAACCCCCTT	59.735	210	0.0882353	0.0681818
7	CIDH466	1	9.418	Chr01	156233437	scaffold521	AGTGA	*	1257240	I5	CTTCAATGCAGCGGCTGAAGGTCATCATTTAAGTCGGTCAGTCACAGTTAAGTGTGTTGCGAACCATGAGGTCTCAGGTTCAAATTACAGTGAAGCAGAACCCTGTATTTCTTCTAGAGAATCTCCTAATTGTTCCAGAGCAACTAGAAAGAGATTCTTTAACCAGAATGAATTGTAGGAGTTAGAAACAACAGGTGATTTCTTCTGATTTGTTAGTTGATACTTGTGCTGGTGGGAGGTAG	CTTCAATGCAGCGGCTGAAG	60.179	CTACCTCCCACCAGCACAAG	60.036	242	0.0588235	0.0454545
8	CIDH955	1	9.65	Chr01	146211659	scaffold2313	CATT	-	1157711	I4	CATGGCCATGGTGAGTCTGTACACACTTGGCATGCATGTTTTATGATTATGATTTGTATTAATTTTTACTTACTGCATTTACCCTCATATCCTCAGTACCTAACCATATATATGTCTATGTGGCTAAATTATTTGATAATGTAGGTTCTGGTGTTCGTCCTTAGCGCTACGATTAACCACGATCACCACCTCCTA	CATGGCCATGGTGAGTCTGT	60.035	TAGGAGGTGGTGATCGTGGT	59.959	195	0	0.0909091
9	CIDH914	1	13.456	Chr01	144670679	scaffold2105	GTTA	*	1126613	I4	GGGACATTTTTAGCTCGCCGAGGATATAACCTTGATAGAAAAACATCGAGGTCAAGAATTAGCGTAGAGCGTTAGTAGGTAGAGTGATTTCTCTCTTTCATGTTGAAGAGCATGGATCTAGCTTAAAGCGCCCTGTCC	GGGACATTTTTAGCTCGCCG	59.623	GGACAGGGCGCTTTAAGCTA	60.108	138	0.147059	0.272727
10	CIDH489	1	27.133	Chr01	170840144	scaffold608	TGAGG	*	35357	I5	AAACCAAACCAACCCGACCTATGTACACCCCTACTTATAATATTACTTTGTGGGTGTCTTGTTTTTTGTAGTCTAGTGGTGTGACATTTGTTTTTTGTTGTTTTCTTTTATTTTTTGTTTGTAATATTGTTATATCCTGAGTCGAGGGCTATCGAAAACAATCTCTCTACTTCATCTAGTGGTATGGACTTTTTTCACACCTCACTTTATGGGAATACACTTGTATATTGTTTTTTTTATTTCCCATTCGGTGTTTGATACCCGCA	AAACCAAACCAACCCGACCT	60.033	TGCGGGTATCAAACACCGAA	59.965	266	0.441176	0.409091
11	CIDH894	1	41.769	Chr01	194176034	scaffold2016	AAAC	*	195423	D4	GGGTGCCAAGCATGCAAAAAGTTTATGGAAAAGATCAGAATTTGCTCCTCTACTTTGCAAAAAGTTCAATTTTACCCTCAATATAATAATATGGGTTAATATTTTCCTTTAAAAAAAAAAAAAA[AAAC]TAAGGGTTCTGTTTCGAACTTCAATTTGTACTAAAATCACAAAATGATATTGCAGAATTAATTGATACTCAATTTGTACTAAAATCACAAAATGATATTGCAGAATTAATTGATACTCCTCCTATTTACGACACCCACCAATCCCGTTTT	GGGTGCCAAGCATGCAAAAA	60.535	AAAACGGGATTGGTGGGTGT	60.106	278	0.294118	0.227273
12	CIDH322	1	42.499	Chr01	197842469	scaffold2971	TGTAC	*	1089745	I5	GTCTGGGCCAGCTCTTCATTGCTTTGGTCTTTTAAGGGTCAACTCTAATGCCATCATTGGAAATAATATGGCCAAGAAAATCTACTAATATCAAAAAAAAATTTGATTAATTTTTTGAACAACTGATGAGTTCTAAGGGTCCACAACACAATTCTCAAATGATCTGCATAATCATTCTCACTATGGGAATAGATAAGTATATCATCAATGAAGACTACGTCAAACATGTCCAAGTACTATTTGAATACCCTATTCATTAAGTCGATGAAATCTGCAGGGGC	GTCTGGGCCAGCTCTTCATT	60.035	GCCCCTGCAGATTTCATCGA	60.464	281	0.323529	0.25
13	CIDH614	1	60.59	Chr01	228778162	scaffold1014	ACAT	+	2260121	D4	ATAGCGAAAACTCCCACCGGATAATGCAAATCCGTCCCTATTAATAAATGCATAATATAC[ACAT]ATATATATATATATATAGAAAGAGAGAGATCATCAGTGCGAAATGTTTTCTACAGTATCATTTCACCAGGCAAAATTGCCAAGTGACAAGTGAATCG	ATAGCGAAAACTCCCACCGG	60.108	CGATTCACTTGTCACTTGGCA	59.127	161	0	0
14	CIDH192	1	71.367	Chr01	231348281	scaffold1870	TAAAA	+	837725	I5	GGAACGTTCTTAGGGAGGGGAATAGTTAATGCGTACATAAAGTATGTACATGCCCAATTTTGCTCCATGTGGTGTATTTATCAAATAAATTTTTAAAGAAATAATTGGGATGAATTTTCGCCAAGAAC	GGAACGTTCTTAGGGAGGGG	59.46	GTTCTTGGCGAAAATTCATCCCA	60.057	128	0	0.0454545
15	CIDH429	1	77.415	Chr01	261189691	scaffold444	GGCTT	*	389937	D5	GAAATTGCACGTCGTCCAGGTGGAGGCGTTGTTTGACATCTTTGACCTTGTTTGTGTATCTAAATATCTTTATTTTAGATATAATGTTCGTACGGG[GGCTT]GAATTGTTATTATTGGACTTCTTGAGTATTTGGTGTCTCTATCATAATAGAAATGCTCGAGGTAGAGGTTGA	GAAATTGCACGTCGTCCAGG	59.834	TCAACCTCTACCTCGAGCATTT	59.168	173	0	0
16	CIDH404	1	78.964	Chr01	271619949	scaffold396	TAAAG	*	633041	D5	TGCCCGCATGAGTACAATGTAACCATTTATATAGATGATGATTTTTT[TAAAG]TACAGTTAACGACTCTTAAGTTCTTTCTATATGTTTTAGGATATTTTTAATCTCAGGACTCTTATATTTAGAGCCCGT	TGCCCGCATGAGTACAATGT	60.036	ACGGGCTCTAAATATAAGAGTCCTG	59.756	130	0.0882353	0.0681818
17	CIDH721	1	88.196	Chr01	283872394	scaffold1338	ATCG	*	273600	I4	GAAGTGCAACGTAAGGCTGCATACAATACACTCCCTTCCTCAAACTCTATGCATAGCGAGAGATTTAATGCATCGGACAGTCTTTTTTTAAATTCTTGTTGGAACTCAGTAGAAATATGAGATTTCCAATAGAAAGTACATCATGTCCGACGAGCC	GAAGTGCAACGTAAGGCTGC	60.11	GGCTCGTCGGACATGATGTA	59.616	156	0.117647	0.113636
18	CIDH304	1	94.37	Chr01	285749627	scaffold2737	CCTAT	*	494653	D5	ACCTGCATCCCCAACAAGAAATTTATTATTAAAACTAGTACGTGAAACATGAGTATTGA[CCTAT]CCTGCAAATTGGCCTCTTGATGTCCTTGAGTATTAAACCTCCCAAGTTCCCGATG	ACCTGCATCCCCAACAAGAA	59.518	CATCGGGAACTTGGGAGGTT	59.672	119	0.382353	0.295455
19	CIDH48	1	98.411	Chr01	288889970	scaffold116	TGTTG	*	298737	I5	AGGCTAAAGGTTCCACCCTTATTAAATTTAGGTCCCAACTATCAAATTTCGTGTTTTAGAATCACCAATTCACCCTTATCTTTTTTTTTTTTTTTTAAAAACGATATCTTTAGCAACTTAATTTTTAGGCAAAATATTTTATTTTAAAATAAAAATATTTTATGGATGATTTTAGGCTGGTAGAGGTAGACCGAAGAAATATTGGAGGGAGGTATTAGGCCTAACATGAAGCAGTTACATCTTACGTAGAACATGACCCTTGATAGGACGGTGTGGAGGAC	AGGCTAAAGGTTCCACCCTT	58.543	GTCCTCCACACCGTCCTATC	59.255	281	0	0.113636
20	CIDH589	2	0	Chr02	12699636	scaffold930	CTTTT	-	970391	I5	GTGGGGTGCACGGGTATTATTCGTGCACAAGAAGGATGGTCCCCTTCGAATATGCATTTTCTATCGATAATTAAATAAGGTAACTATTAAGAACAAGTACCCTCTCCTAAGGATAGATGATTCATCATTTGCAAGGTGTCAAATTCATTTCTAAGATTTTCTGTATGGATATCATCAGCTTAAGATAAGGGAGGAGGATATCCCTAAGAAAACTTTTCATACTCGATTTGGGTACTTTGAGTTCCTGGTTATGTCATTCAATTTAACAAATGCCCCGACGT	GTGGGGTGCACGGGTATTAT	59.818	ACGTCGGGGCATTTGTTAAAT	58.836	281	0.0588235	0.0454545
21	CIDH907	2	1.176	Chr02	73258844	scaffold2061	TGTG	+	211373	D4	GCCTTAATTTGAGAAACCTGGAGTAATGATAAAATTGTTGGTTACAAATTTAAATTTTGAAAATAATTTTTTTAAAGAAATATATGGTAAGAATTATTTTGTAATTGAACCTTTTGTTTTTGAATTCTATCCATAATGAAAGC[TGTG]GTACATTCAATTGACCTATTATTTTTTTTTTTTAGAAAAAACTATATGATTTATCAAATATAAGGCTTTAATTATCTGATTTAATTTAAGTTTCAATTAATTATAATTTTTAGTCTCTTCTATTAATTAAATGTAATCCATAACTTCTCTCTT	GCCTTAATTTGAGAAACCTGG	55.093	AAGAGAGAAGTTATGGATTACATTT	54.251	300	0	0
22	CIDH488	2	1.686	Chr02	21703134	scaffold606	TATGT	*	126502	D5	TGGCAACACACTTATGAGGAATAATAGCTTAAATAACATGAATGGGAACACTTTGTAAAATACTTGTAAAAACCTCTATACCTTCATATGA[TATGT]TCCCTTTCCAAGTTTGTAACTTTGTCGTGAATCTCTTTATAAGATCAGCATAGTGCTCTTTCCTTTTCCTAGCATGTGTTATGGGACACCTTAAGTATTTCAAAGAAAACTGACCTCTTGAAAAACTTGTATAGTCCCCCACAAATTGTCTCACA	TGGCAACACACTTATGAGGAA	57.5	TGTGAGACAATTTGTGGGGG	58.006	251	0.382353	0.295455
23	CIDH848	2	1.686	Chr02	15748001	scaffold1830	ACCT	-	380464	D4	ATCATCTGCACAGCTCCCACGTTTTTCCTTTCTCGCATGACATATGCTCTTTCCTCTTTTAAAATTATTTTATTACAACAATAACAACA[ACCT]ACCAGTATATTTTCATCAAATGAGGTCCGAAAAAGGTAAGTGT	ATCATCTGCACAGCTCCCAC	60.107	ACACTTACCTTTTTCGGACCTCA	59.865	136	0.176471	0.136364
24	CIDH772	2	1.686	Chr02	20459868	scaffold1507	AGAG	*	539152	I4	TACAGCAGCGTCGCTTCATAGCTACGTAAAAAATTATTCTGTTTTTAAAACATAACCCCACTACTATATATAGAGAGAGAGAGAGATTTTCCACCCCTTTTCTTTCTCCTCCTTCAACTCATCCACCAACCAGCC	TACAGCAGCGTCGCTTCATA	59.546	GGCTGGTTGGTGGATGAGTT	60.251	135	0.117647	0.0909091
25	CIDH700	2	1.87	Chr02	15033100	scaffold1288	ATAG	-	317892	I4	TTTGGCATGGGGTTCTTGGTGATTGTGTGCATAGTTCACACACATTATATATATATATATATATTGGAATGGTTGGAGCCTTAGTATCTCCGGCCTTTCCTCAAATTTTCCTAGTTTGAACATTTAACATACGTTGGGACCCTTTCAGC	TTTGGCATGGGGTTCTTGGT	60.105	GCTGAAAGGGTCCCAACGTA	59.964	149	0.0882353	0.0681818
26	CIDH469	2	2.858	Chr02	48894119	scaffold533	GGATT	*	1655006	I5	TCAATCACAAGCCCGTCCTCCAAACAGAAAAATGAAAACAAACAACAGCAGTCAAACTACCACTGACCCAAATTACCAGCTACTAACAAGATGCATCAAGTGCATCAAATATGCAACTAAATATATGTCAAACCAATGGCATATGCATATTTATTTGATAGTCGAGAAATCCCCAAGAGACGATGTCACACAGTTTGAAGCTCGATGGATAACCCTCTACCCTTCACTTAAATGCCGAGCTTTTGTCTACGACAATGTTCGAACGCATGGCATG	TCAATCACAAGCCCGTCCTC	60.036	CATGCCATGCGTTCGAACAT	59.901	274	0.470588	0.477273
27	CIDH461	2	4.234	Chr02	77856580	scaffold511	GGGTC	*	335552	I5	CCAGGACCGATTTGGGTTCAAGCCGGGTTAACCGAGCCCCAAAAAAGGCCCATCCCGGGACTGCCAGCCCTACAGCCCGAGGGCTGACCGGACCGAGTCAAACCGGGCTGAGTTCTTTAATGGGTCGGGTCGGGCCGGGTCAAACCGACCCATTTGACAGTTTTACTTCTAGGTCTTCTTTTAAGAACGCATATTTAAAAATACTAGATGCCGAGGCCCA	CCAGGACCGATTTGGGTTCA	59.962	TGGGCCTCGGCATCTAGTAT	60.179	220	0.0882353	0.0681818
28	CIDH114	2	17.906	Chr02	109411961	scaffold1491	TAAGG	*	1050001	D5	GGCATCATCACACTCAGCCTTCACACAATGACCTGTTCACTGTTCAGTCTGTTTTATATTGACAATACAACCAATAAGATAAAGGTCAGATGAATTTCCTTCCAAAGATATCCAAGAACAAGTA[TAAGG]TAATGAACTATCACAAAAGAACTAACACTCACTATTGAGTGATAGCAAACTTTAGAGATCAGCATGGAAAATAGAAGGCTGAAGTCATCGATAGCTC	GGCATCATCACACTCAGCCT	60.107	GAGCTATCGATGACTTCAGCCT	59.704	226	0.117647	0.0909091
29	CIDH470	2	22.816	Chr02	112645442	scaffold5333	TTTTA	*	9527	I5	AGTAGCTCAGGATCTCGAGGAATACTAGAAGGTCTTGACAAGATCCATAGAAAAAAGCTGGGGAGAAAGATCAAAGTGCAAGCATTGAGTCAAACTGATTCAGTTATAGCAAGATAGTTCTTGTCTCCTTCTTCTATCTACTTTGTAGCACATCTAACCTTGAAAAGATAATATTTATCAGTTGTTCACTGCCTCACTCTTTATTTTTCCTATCTCAAGGGAGTTTCATTCCCCTCGGA	AGTAGCTCAGGATCTCGAGGA	59.228	TCCGAGGGGAATGAAACTCC	59.09	239	0.441176	0.477273
30	CIDH608	2	23.962	Chr02	119132169	scaffold1	CAAA	*	377564	I4	TCCACGATGAGATGCAATTTTCATATGAATATTGTGTGATGTGTATGTTTAAGATGGATGATATCACAGAAGATTGGACAAGATTAGAAATAATTACAGCAAACAAAGGGTACTAATACAAACAGAAAATGAAATGCAAGAATGCAACATGAGGTGGGAAATTTACTTGACGAAACACTTGAAGAAGCACTAGAAATATAGAGTTAAATGATATCAAAAGGTAGGTATGTATATACTAGACGAAGAATATAAAAGAAGATCAGGGATAGGATTGCTCCGAGA	TCCACGATGAGATGCAATTTTCA	58.991	TCTCGGAGCAATCCTATCCCT	59.852	282	0.441176	0.340909
31	CIDH8	2	25.347	Chr02	120651325	scaffold1	TAGAG	*	1896720	D5	AGGCACCAGTTAGCTCGAAAATGATGTAAGTTGTAACAATTTTTGGAGGGTAACTACACTTTTGGTTGTAATATACCTGTGGATATA[TAGAG]TAAAGTTACCAGTTTCAAAAAAAAAAAAAAGAAGAAGAGAGATTTGAGATTATTTGAGCTTGTGTAAGTGTTAAACTTTAATTAGATAATTGGTCAAGAAGAAAGAAAACTATGTCGACATAGATTGAGATGCGCT	AGGCACCAGTTAGCTCGAAA	59.315	AGCGCATCTCAATCTATGTCGA	59.705	228	0	0
32	CIDH816	2	25.347	Chr02	121317361	scaffold169	CTAA	*	271974	D4	TCAGTTGTGTCCTGAACCCTTAGTTATTGAATTTCAATAAATTGATTTGCATGGCAGATAAGTTTTCATTCTGTGGATGCTGCTACT[CTAA]CTGCTGATAACCTGCTTTCTGAGATCTTTTTCCTTTCCATTAAAATCCGAAGTTCTGCAGTATTGCTTTTGGCTATAAGAGTATGAAGAGATATAGGGCTATTTGTTCTGCATGT	TCAGTTGTGTCCTGAACCCT	58.493	ACATGCAGAACAAATAGCCCT	57.908	206	0.176471	0.136364
33	CIDH63	2	29.303	Chr02	123581355	scaffold1233	CAAAT	-	576794	I5	CCAACGAATAAAGGGCGCATGAATGGTTAAATTCTACCCCTAAATCAATATAAAACTGCCACGTGGCATTATATTATACCCCCAGTATAAAGCTACTACGTAGCATTACCAATTAAATTTTTTTTTTCTTCAATCTACATCCTCAAAACTTCCATTAATAGTCTCAAAACCTCCATTGATAGCAACTCATCT	CCAACGAATAAAGGGCGCAT	59.262	AGATGAGTTGCTATCAATGGAGGT	59.588	192	0.294118	0.227273
34	CIDH825	2	37.036	Chr02	129335154	scaffold1734	ACTT	*	721716	I4	GACACAACGATATCTTTGGGTCATCAAGTTTACAAAATACATAGAATGTATAGGTAATTATACTTTACACTGAAATAGGAGAAAGATTACACTTAGAGCTTCTAAGAAAGCACAGATCGAGATATCGGCATTTTATTCACCATTTGCTTTGTACTTAGTTTTATTGCTTCATAGGAGGCCTGTC	GACACAACGATATCTTTGGGTCA	58.75	GACAGGCCTCCTATGAAGCA	59.167	184	0.0294118	0.113636
35	CIDH872	2	56.57	Chr02	141105759	scaffold1942	TTTC	*	217477	I4	TGACACGTGACATTCAGCGTAAACATATGATTAGGGAAGTGCAAGTTGATTTTTCTTGAAAGAACTTTGATGGACAGAAGATGCTATTTCAAATTCTGATGAGCAGTGTGTTTGTAGGTCA	TGACACGTGACATTCAGCGT	60.249	TGACCTACAAACACACTGCTCA	59.83	121	0.235294	0.363636
36	CIDH204	2	57.065	Chr02	141105430	scaffold1942	ACAAT	*	217148	I5	ACAATCGAAGGGGAGCCTTGGAGTAACTGGTAAGGCTGCTGCCATGTGATCAGGAGATCACGGGTTTAAGTCTTGGAAACAGCCTTGTAGTGGGGCCCTTCCCAGGACCCTGTGCATAGCGGGAGCTTTAGTGCACCGGGCTGCCCTTTTTTTAAAAAAAGATTATTGAACTCTGTGAAAAGGTTAGAAATGAATATATTAGAAATGAATATATGTATATATATTGTAAATTATTCTTTGAGTCGGAATCATGAAACAGAGGA	ACAATCGAAGGGGAGCCTTG	60.035	TCCTCTGTTTCATGATTCCGACT	59.484	263	0.117647	0.272727
37	CIDH618	2	73.093	Chr02	148653428	scaffold1036	TGAA	*	111870	I4	CCACCACATGCATCTGAATCCAATGAACGGCTATTAGAGCTTGTTGGATTAAGCAGTGGACTATTTATTTTTATTTTTATTTTTGTTAGAAAATGAAAATTAGTTGAGTATAAATTTAACATTAATTGATTATACCCAAAAAGTAGAAATGTTTGAGTACGCTCTTCTCAGAAAAAGAAAGAAACTGAAAGATAGATAAATTAATAGCAATTAATTAGTCAAATAATCGACATGTTTGTATGAGATGCCC	CCACCACATGCATCTGAATCC	59.32	GGGCATCTCATACAAACATGTCG	59.997	250	0.441176	0.386364
38	CIDH979	2	78.941	Chr02	151957685	scaffold2423	AGAG	*	43623	D4	AGGATGGAGAAATGCCACGGATTCTGAAATCCAAGCTTTACTTGACAACAATACTTGAGAAATTGTTCTTTTGCCTAAAGGAATAAAAGCCCTACCATGTAAGTGGGTATACAAAATTAAGCAGCAAAATTATGGTACAACTGAAAGATTGGAGGCAAGATTATTTATTTGGGGAGATACTC[AGAG]AGAAGGCATTGATTACACAGAAACTTTTTCTCCCGTTGTCAAATGACAACCATCAGATGTTTGCTTACTCTAGCAGTCAAGAAGGGTTGGT	AGGATGGAGAAATGCCACGG	60.107	ACCAACCCTTCTTGACTGCT	59.153	277	0.0588235	0.0454545
39	CIDH318	2	82.174	Chr02	154011095	scaffold2933	AAGAT	*	399410	I5	TGTCGGACGATGATTCTTCACTCAAATACACAAAGTAAAGTAGGTATGAAAATTTTAAGAAAACATAGCAATAAATAAGTAAACAGTAACTACAACAAAATAATAATGTAATAATCGAAACACCATAAATAACGATAAAAACTTTTTAGATGTTTAACCTAAAATCAACCCATCACATACAAATCTTTTCCTTTTCTTTTAAATAGACTTGTTTAATTTCTTGAAGATTTGAGTTTTTCTTTTTTCTACTCAGTATTTGATATTCACATTGGAACCCCGACT	TGTCGGACGATGATTCTTCACT	59.508	AGTCGGGGTTCCAATGTGAA	59.231	282	0.0588235	0.0909091
40	CIDH693	2	90.981	Chr02	158823262	scaffold1266	AAAC	*	1463168	I4	ACTCCCGAGAGAGGAAACCAGGGGTGGATTGATTGGAGCTACTTGGTGTCCGTGTCCTCCATTAGGAGAAAGTATAACCAGATTGGGATACTCTCTTCTAAATTGAATCAACTCATTAAAAATATGAGCATTATCAGGCTTAAGGTAAACATCATAAGGTGAATCACCGTGCTGACGTAAAGCCGACATAATAGTGAAGTCCTGCTCCGACCTAATCCGAAAGCATGGATGTAGTTGCAGCATATCTCCTCCCCCTCCCCCATGTGACGACATATCAGGAAAATGGAAGCGTGGTTGGC	ACTCCCGAGAGAGGAAACCA	59.885	GCCAACCACGCTTCCATTTT	59.967	299	0	0
41	CIDH604	2	95.768	Chr02	161011413	scaffold98	ACAAA	*	1211179	D5	TCAACTTGGCAAGGCTGTCATTGTCAGTGCTCTTTTTTGGCCATCACTTTTTAGACTCATAAAAGTTTATTTATTTGCTGTTTTTTCAATGAGAGAAGCAATTCATTTGGCATCTTTAATCATCAAGAATAT[ACAAA]AAAGTCTTAAAATCAATTCGATTTTAATAATCTCTCTCTTTCATTCTGTCTTTGCGCCAATACCATTTACCTCTCCAGTCTCCACCAT	TCAACTTGGCAAGGCTGTCA	60.107	ATGGTGGAGACTGGAGAGGT	59.585	225	0	0
42	CIDH377	2	100.241	Chr02	162425048	scaffold362	TTCTG	*	427020	I5	GCATCCAGTGTAATCCCGCAAGTGGGGTCTGGAGAGAATAGTGTATACGTAGACCTTAATGCTACCTTTCCCTGTCTCTACAAAACAAAAATATTAGTTTTACCTTATAATACTTTGGAATCATTTACAATATCTTTGTTGTTAGCTAATGGTCTAGTTTATGTTATTGATTTTACTCATAGATCGGGTGAATTTTGCATGCCA	GCATCCAGTGTAATCCCGCA	60.464	TGGCATGCAAAATTCACCCG	60.038	204	0.323529	0.340909
43	CIDH712	3	0	Chr03	3427642	scaffold13094	ATTT	*	20889	I4	ACCTTTGCATGATGTCCGGTTGACGCGCAAACCACTGCTGCCGGCCGCCGCATGTGTTGAATGATGACCATTTATTTATTTATTCGTGTTATGATAATTTGTGTATACATTTTCATGTGCAAAAATGAAGTGACTTTGAATTTAATTTTCTAAGGGGGAACATAGTGGGACC	ACCTTTGCATGATGTCCGGT	59.962	GGTCCCACTATGTTCCCCCT	60.624	172	0.323529	0.25
44	CIDH696	3	0.876	Chr03	3793029	scaffold1275	TCTG	*	305006	I4	CCCAACGCGCACAATACTTTCAATTTACACAAAGAAATTGCAACTCTTTCTTAAGAGAATGCATGTCTTCTTATTTCTCAAAATTGAAAGACTTGTACGAAGAATTTGAGGCCCTAGTGCCTGCACTTGGATGTGAT	CCCAACGCGCACAATACTTT	59.76	ATCACATCCAAGTGCAGGCA	59.961	137	0.117647	0.227273
45	CIDH71	3	0.876	Chr03	3695165	scaffold1275	GTGGC	*	207142	D5	CTGTTCCATCGCGGTTTTCGATATTAGAGTTTGGAGTTTTGTTTGCTGTCAAGATTTGAATCGGGTGTCCGGGCGCGGTTCTATCTTCGATACATCGAAATCGATAATTGAGATCCCATTCTACTCTTTTCCTCTTTTTATTTCATTGTTTACTATATTTGGT[GTGGC]GTGTTGGATGGAATATTGTATTGGTTTGATTCTTGTTGGTGATGAATGCGTGTTTGTTTTGATTCGTGGTTGGTTCGTCGA	CTGTTCCATCGCGGTTTTCG	60.179	TCGACGAACCAACCACGAAT	59.968	249	0.352941	0.409091
46	CIDH252	3	2.505	Chr03	4895723	scaffold2271	TTATT	*	218271	I5	ACTCATTAACTAGGCAAGTGCATATTTTACTCTCACTACTTTATATTTTCTTATTTTCACTCTACTATTTCATCTTCCTCAATTATAGCCATATCTTTTACCTTTTTTTCATCTTATTTTATTTTGTTTTATTTTTTTATTTTCACTTTATTTTCTCTCTTCTATTTCTCTTTTTTTTCTTCTTTTTTCTTATTTGAAGATAATTATCTGTGTGATGTTCAAGATTTCAA	ACTCATTAACTAGGCAAGTGCA	57.714	TTGAAATCTTGAACATCACACAGA	57.059	230	0.0588235	0.0454545
47	CIDH260	3	7.639	Chr03	10930978	scaffold2354	ATAAC	*	204191	I5	TCACCATGCGAGTTTGGAGAAGGAATTCACCATAAAAATGTATTGTATATAGTCTTACCTTATATTTTTATCTAATATTATTTTCAAGTCTTAAATTTGTGACCTTTTAGTCATATAACAGCAACTTACTCTAAGACTCCCTTCCTTCCCATACGATACATATTCATAAATTAGTAGATATATAAAAAATACACATTTTAAGGCTTTGGTATTATGGGAAATCCCACTAAGGTATATGTGCCTCAAAAATGTCAAGGGTGTGGTGGG	TCACCATGCGAGTTTGGAGA	59.315	CCCACCACACCCTTGACATT	60.179	267	0.382353	0.295455
48	CIDH963	3	8.574	Chr03	10866198	scaffold2354	ACTA	*	139411	I4	CACCAAACCAAGCATTGCATAAGAAATAATCTCAGGATAACTAATGCAATAATTAATACTTGTATGCGTTATTAATACAAACATTATTAATACATCATATTTTATGTGATTCTTATACATTCTGCTTTACATTAACCTCTTGAAAGGTTAAAAAAATTGATAAATCTCTCTCTATATATATGTGTGTGTCGCATATATTATATAGTGATTTAAAGTTTTTCATGAAGAATAACAGTGAACGTCTCCTCATTAATGATTTTTAGAATAATATATGAGCTGTCACAGCCCCAACTTAT	CACCAAACCAAGCATTGCAT	57.827	ATAAGTTGGGGCTGTGACAG	57.503	296	0.147059	0.204545
49	CIDH330	3	10.1	Chr03	10201593	scaffold3013	AAGAA	*	241680	I5	GATTGAAGAGGGGGTGTGGGTTGAGTTGATTTGTATTTTTGAAAAGATTAGAAAGTTTTGAAAATATTAATCAAATCCGCAATTAACTTAATCAAGTTTCTGATGTTTGACCCTATCTGTTGGTCAATATCACCAATCCTTCATTCAAGACACCTTTCCTTCAATTTTGTCTAGTAAAAGTATAAAATTTCAGAAAAGGACTGCCTTATAAGGAAGCAAAAAATGAGCTCACACAGAGAGCGGTGCCAATGGGAGATCCAA	GATTGAAGAGGGGGTGTGGG	60.034	TTGGATCTCCCATTGGCACC	60.033	261	0.117647	0.159091
50	CIDH293	3	11.489	Chr03	5516380	scaffold2646	TTTTA	*	190797	D5	GGCGCACTTCACTTTTGAGGTGATCTTAGATTAGAAGTTGGAACACAAGTTTTGGTTAGTGTTGATTACGCAAAAAGCCGGGGAATATTAGAGCCAATGATTT[TTTTA]TTTTTTTTTTGCAACATAGTGAAATAATGAAATAATGACAAGGACCATTAATAGAAAGTCAATGAATATTACAACTAATGAAATAATCTTTCTCGATGTAATGCATAACAAGCT	GGCGCACTTCACTTTTGAGG	60.04	AGCTTGTTATGCATTACATCGAGAA	59.183	222	0.176471	0.181818
51	CIDH328	3	17.219	Chr03	7828281	scaffold3	CATGC	*	2260847	I5	CACGTCGATTACCCGTTCGAATTTGCTTCCTTTGCTAAAACACTCCTTTTTAAACTTCAAACATTAGGTTCACAACGTTTTCCTTGACGAGAACAACCTTTTTAGTAAAGGCGAAGACCTCCACAG	CACGTCGATTACCCGTTCGA	60.179	CTGTGGAGGTCTTCGCCTTT	59.965	126	0.647059	0.590909
52	CIDH215	3	35.359	Chr03	17926231	scaffold1995	AAGTA	*	851689	I5	TCTCAGGGTGTTTTTGGTAAGAAGAAAAATATTTTCTAGATTACATATACATGCTCTTGGAATAACTTTTTTTTTTGTGTGCGTACTTACCAAATAAGAAAAAATAAGATTAATTTGTTTCGCAAGAAAATATTTTCTAATACTGAAATAGATTTTATCTTCCATTTTACTGTATTATGATCTTAAATGATTAAATTTATTGTGCTATAAGGTTTCTTGACAAGGCTGCAATAGTAACGCCTGAAGACCAAATCAACTCAAATGGATCAGCAGCCAATCCATGGAA	TCTCAGGGTGTTTTTGGTAAGAAGA	60.104	TTCCATGGATTGGCTGCTGA	59.668	286	0.705882	0.636364
53	CIDH232	3	50.48	Chr03	28581639	scaffold2110	CAACT	-	104761	D5	AACGTGCATTGCAGGGTCTATTAAGGTAACAGCGCTCCCAACAGAGTTTTCTCCATATCGACCTCTGATTAAGTATGGAGCAGCCTCATCCACTGCACCA[CAACT]CATGTTGGTATTTTCTCAATTTTTTAAAAAAATTGAAGAAAACTCGGAACTTGTTAAAATGAAAATTCTTATATAAATCCAAAATTGTAAGTTTATATTTTTAATTCAAACATCCTCTTGCTCATTCTATTTCCGTTAACTGGCATTGCATTAAAGTACATAAGAGAAGATGTTCAGCCCGATTGCT	AACGTGCATTGCAGGGTCTA	59.964	AGCAATCGGGCTGAACATCT	59.746	292	0.0588235	0.0454545
54	CIDH651	3	55.154	Chr03	31331892	scaffold1128	TTAA	*	933462	I4	TCCCAATGACTTTCCAGCCCTGAAAATTTTTCTTTTTGTACAAGAACCATCGACCATTCCTAATTTATTATGATCTAATAATGCAATTCTCATAGATAGAAACCACAAAGAATAATTCTCATCCCCAGTTGAAAAGATATAATTGGCGTACCACATACATCTGATGCACTGAGAAACAGAAGAAGATTGTAATCGATGCCATTAGAGGGAATAGAAGGAGCAGTTGAAGCATATTCTGGATTGCCATTAGTCGCCATT	TCCCAATGACTTTCCAGCCC	59.96	AATGGCGACTAATGGCAATCC	59.044	258	0.352941	0.363636
55	CIDH338	3	69.689	Chr03	40482191	scaffold31	TGATC	*	3854994	D5	AGTGACGTACATATGACGCTTGAAAACACTTACAGAAGCTTTTCTAAAATTTCAATCGCATTTAATAAAAATATTTTATTATA[TGATC]AGATTCTTAATTTAAACAGACTACCATTCGAATATTTAAATTATTTACTAGAAAATTAAAGAATAATGGTTGTATTCAACAAACAGTTACACATTAGTCTCGCATATCATAGTACTGTGTACATAGGTCGGGTTGGTTCAGTTT	AGTGACGTACATATGACGCTTGA	59.872	AAACTGAACCAACCCGACCT	59.451	232	0.235294	0.181818
56	CIDH535	3	78.717	Chr03	43580303	scaffold7197	AATAA	*	14936	D5	TGGGGTGATTTTCTCAGGGCTAAATACTGTCAAAGAGCCAATTCGGTCATCAAGAAATGGCATACTGGTCACTCTCTCAACTGGAAGCAGATGATG[AATAA]TAAGATAAATATTGAACCTCACAGTTAGTGGTACCTAAATTCGGGTACTTGTTCTTTCTAGATAGATGACTGGATTGGAGTGGGACC	TGGGGTGATTTTCTCAGGGC	59.96	GGTCCCACTCCAATCCAGTC	59.747	188	0.411765	0.318182
57	CIDH365	3	80.263	Chr03	44237177	scaffold3439	TACCA	+	540145	I5	GTCTGCTGTCTGCTTGTTGCCACTATAAGTAGATTTTTTTTTAAAAAAAATTAGACCAATTATTACCTTAAAAATAAATTTTAAAAAAAAATTATTTTTACATATGTATTTCACCACAAAATTTGCCAAATTTTGATTGTCAAATATTTTCAAATTTCTTGAGCCACTTTTGAAAGAAATTTCACTCACTTATAAAGTTTTAAATTTTCTCTCAAGTAAAATGCAGGTCCA	GTCTGCTGTCTGCTTGTTGC	60.041	TGGACCTGCATTTTACTTGAGAGA	59.958	231	0.0294118	0.0227273
58	CIDH81	3	81.863	Chr03	46065973	scaffold1326	ACAAT	*	1321043	I5	AGGTGAACTTGCTGCCTCAAAAACCCATATATATAAATTCAATTTACAACATCCCAAAAATTATTTGATCGAGATCTATTTAGAGGATTACCACCTTTTTCTTCTGCACTG	AGGTGAACTTGCTGCCTCAA	59.817	CAGTGCAGAAGAAAAAGGTGGT	59.31	111	0.5	0.386364
59	CIDH80	3	87.401	Chr03	56046840	scaffold1324	ATCTC	*	806448	D5	GATATTGGTGCGCAAACCCCTTTTCTTCATATTTTATGATAAAGAGAATTGATATATGACCTATTCAAAGATACCATAGGTATATGAATGATGTATAATTATTTCCTATTGGAATAAAATCAGAAATACCCCTT[ATCTC]ATACTACTCTCTTAATACAAAATCTAATGTTTTGAAAAAAAAATAATACAAAAATTTCTCATATCGAATTTGAAGTGCCATGCTATTATTACTTAGTATTCATATGGCGATAAAGACCAGCCC	GATATTGGTGCGCAAACCCC	59.898	GGGCTGGTCTTTATCGCCAT	60.179	262	0.147059	0.113636
60	CIDH820	3	92.743	Chr03	78350314	scaffold1698	GGCT	*	1469871	I4	CTACCTCCAACAGCCGGTTTGTGAATAGTGGAGGTCACATTAGTCTAAAGTGGGAATGCCACTTTATGAACTATCCTGTGGGTGGATCCTCAGCCATAGGTGAAGGAATATCTTCATCTTCATAAATTTGTTGAATTCTCTAGTAAATTACTACTTCTCTTCTTCTTTGGTATAAGCATCGCTTGGGCTCGCAGTCTGGTTCAACCA	CTACCTCCAACAGCCGGTTT	59.964	TGGTTGAACCAGACTGCGAG	60.25	207	0.323529	0.340909
61	CIDH460	3	97.781	Chr03	113323965	scaffold510	ATAAA	*	817796	I5	ACCTCCTACCAAATGAACCCTATTGCAGTTAAAACTTGTATAGAATGTGTATAAAAACTGCATAATTATTGTTATGATGTGTATAAAAATTATATCATTGTTTGTATATGCATACGTGCAGAATATGTAAAGAAATTGTGCAATTATTGTATAAAATATGTATCTGTATTTGATAGCAAAGATTCATGTATTATCAAATATTGTTTTTGATTGATAAAGAAAATCAACAATTACGATGTTACATAATTGTATTTGATTGTTAAAAAGAAGCACCGA	ACCTCCTACCAAATGAACCCT	58.356	TCGGTGCTTCTTTTTAACAATCAA	57.862	276	0.441176	0.340909
62	CIDH689	3	102.008	Chr03	212418637	scaffold1253	TTGA	*	497736	D4	AAGGGTCGTTTCTGGTCTGCACCAACAGTTTTGGTCAAGTGCCAAATATCTTATCGTACCCTTAAGATTCATTCAAATTCTCATGAATGCAAATGAACTATGCTACCCTGTCAAAT[TTGA]TATTCCATACTCAATGATGCCATTAAAATTTCTATCCAAATTTATTTTAATTAAATATGGGTCCCATGCCTAATGATTTTAACCAAAATCCACCCAAGAGCCCAAAACAAGTATGAAAGCCTCGGGACCC	AAGGGTCGTTTCTGGTCTGC	60.25	GGGTCCCGAGGCTTTCATAC	60.179	250	0.529412	0.409091
63	CIDH552	3	112.59	Chr03	231370241	scaffold770	CTTTG	*	119026	I5	AGTCCCAACTTGCACCACAACCCAAAAGCAGAGTTGTAGTGCGGAGAACAACTAAAATTCTTAAGGGGTATTATTTCTTTAACTACCCCTTTGGGGGTGTCATGAGCTATCCTATACCCTTCAAAATTCTATGGCACTGCTGGCAA	AGTCCCAACTTGCACCACAA	60.034	TTGCCAGCAGTGCCATAGAA	59.962	146	0	0.136364
64	CIDH104	3	117.69	Chr03	235424170	scaffold1414	AATTA	*	146966	I5	TCGGTTCCTCTCATGCCAATATTTACATCTAGTCATGTAAATTTACTATAGTCAAGTGACTTAATGAGGTGAAGATACATATTAATCAACTACGTTTATGTGATAAAAGTCTATATGCAAACACATATCATACATTTAATAACTTGGTATAAATATCGAATATGAATAAACTTGTAGGACCTACTAAGTACTAACTCCCTCCTACTGACACTAGA	TCGGTTCCTCTCATGCCAAT	59.088	TCTAGTGTCAGTAGGAGGGAGT	58.809	215	0	0
65	CIDH463	3	119.705	Chr00		scaffold5143	TTAAG	+	11284	I5	ACAAAGGTGCCCGTACATCTCATATTAAAGCACTTTTGAGTAAAAAGAAAAAAAGATTTTTTCTAAATAGGAAGATTTTTAATATTTAACCAACAAGAGTATTTTCTTATAAAAGAAAGTGCAAATTCAATATTGTCAGTGGCTACTAAAGATAGAAAAGATATTTGCAGGACCAATTTTGAGGAATTTTAGGGTAGAAAATTGAGTGAAGCAGACAGTACCTCCTTCTCCCCTCAAATATCATCGTCGTGAGTGGAGCCAGCTTTA	ACAAAGGTGCCCGTACATCT	59.309	TAAAGCTGGCTCCACTCACG	60.037	267	0.117647	0.204545
66	CIDH14	3	120.822	Chr03	237617442	scaffold10273	TCTAC	*	16022	I5	TTGCTGGCCTTTTTCACCACCTTGTTGCAAACAACATGTTAAGTGAACTTAGGGTCTCAAGATCTAAATGATAGTCAATATATAAGTGATGAAAGGTTTTGGCATCACCAAGACATGATGAAATCTAGTATCTTCCTACTTTTTCATCTATTGTCTTTCTAATATAAACAAGATTTCTGCTACAACAGATGCAATTACTACAAATCACTACATTATAGATGGTGAAACTGTTGTTTCGTCTAGTGGAACCTTTGAGTTGGGATTTTTCAGCCCCAGTGGTTCC	TTGCTGGCCTTTTTCACCAC	59.536	GGAACCACTGGGGCTGAAAA	60.469	283	0.264706	0.318182
67	CIDH440	3	151.578	Chr03	253835799	scaffold4727	TTGAT	-	159114	I5	AGGCACCCTTTTCTGTCCTTTTGGTTGTTTTTTTTTTTTAGTTTTTTCGCATTTGTGATATATCCTGATATTATAGTATCTTTTGTTGAAAGATTAATCAAAGGTCAGCAGTCAACAACCAAAGTCAACCATTAAAATTTCATCCAAAAAAAAAAAAAAAACTACAACATCCTGGCCAACTCA	AGGCACCCTTTTCTGTCCTT	59.146	TGAGTTGGCCAGGATGTTGT	59.522	183	0.147059	0.272727
68	CIDH711	3	162.145	Chr03	250437134	scaffold1309	TGTG	*	1868064	I4	GCTAGCTCCGATTGCTCCATACATGGCTAGGTACCTTAACACAGTTGGTACCGTATTTAGTTGGGATGTACTTATTTTGACACTGCTGCTCAGGAATTTTGTGTGTATGTATGTGTTTTGCTCTTTGCTGTGGACTAGTATGCATTTTCTGCATTATTATGCTACTCAGGCCCGTGACTACTGACATGGG	GCTAGCTCCGATTGCTCCAT	59.965	CCCATGTCAGTAGTCACGGG	59.824	190	0.323529	0.340909
69	CIDH846	3	175.083	Chr03	245698409	scaffold1826	AAAG	*	157650	I4	ACGAACTCACCCAGCAGTTTGATTGATCACACAGAAATTTTGAAGACAAGAAGAGTGTTTGTTTCAAAAAAATTCATTCATATCTAAACCTGTGGATGAAAGCAGGTTTATATAGCCAACAGATGCCTCTTCTGAAAGGTGACAATGGTTCACTTAGTGTATCCTTTGGAAGAGTCATGTTCATTCGAAACATTGTGTCTTTTTCTAAACAGACACAACTATCTGAGCAGTCACACTTTTTTCAAAACAATATGTCTTTTGCTCCAAGATTGTGTCCCTC	ACGAACTCACCCAGCAGTTT	59.82	GAGGGACACAATCTTGGAGCA	59.996	280	0.411765	0.409091
70	CIDH29	3	175.906	Chr03	247380326	scaffold1076	CTAAC	-	1086814	I5	GCTATTGCTACACGCGTTCGTACATATATAATTAACACATATATACATATGTATACTTGAAACAAGTCAGGTGGTTCACTTAAGCAGAGTAATAAAGAAACAATATTTTTACGTGAAAAACACCCAACTCAAAGAGGTGTAAAAAAACCACTACCTCTACAGGATTTAACCCCAGTTCCACAAAAACTCCTGAGCCT	GCTATTGCTACACGCGTTCG	60.044	AGGCTCAGGAGTTTTTGTGGA	59.505	197	0.676471	0.636364
71	CIDH633	3	176.824	Chr03	247379488	scaffold1076	TACC	*	1085976	I4	AACTACCGTACGTGCATGGGGTTTACATGGGCCACAAAGAGTCACCTATCACTTGACTAGTTGACTTATCAAACATTGTTTACACCCACTGAATCGATTATTATTTCAAATCAAATAATTCATTATAGATGGAAATATGATAAAACTGTTTAACTTTACTAGTAAATTTCATTTAGAGACACGAACTAGCCAATTTCA	AACTACCGTACGTGCATGGG	60.109	TGAAATTGGCTAGTTCGTGTCTCT	60.262	198	0.441176	0.454545
72	CIDH800	4	0	Chr04	9615698	scaffold1625	TCGT	-	147973	D4	GGTTGTTGCCTGCATAGGGAAATTATCACAAGTACATTTGTATATTTTGACTTTTGACTACATTTATGCTTG[TCGT]TTTTTTTTTCTTCTATGTCACTCTTTTCTTCCGCAGA	GGTTGTTGCCTGCATAGGGA	60.323	TCTGCGGAAGAAAAGAGTGACA	59.898	113	0.411765	0.318182
73	CIDH221	4	12.681	Chr04	10171225	scaffold2024	TCATT	*	272213	I5	AAAGACGGGCACGCCATATATTATAAACAAGCGGTGTTAAAAACTTTGAACGATTCAATGGTGCTGCTTTAATATGCCATCATTTCATTTCATGGTTTAAATAGAATGTTCCCACATGCTATAAATAGACTGACCAAGTTATACAAATTAAAGGCCCAACAGCTTTTACTATTCAGATGATATTGATTTCTTTTTTCTGGATTCACAAGTTACGGGTGTGGT	AAAGACGGGCACGCCATATA	59.533	ACCACACCCGTAACTTGTGA	59.168	222	0.0588235	0.0454545
74	CIDH166	4	41.825	Chr04	30570279	scaffold1733	TGAGT	*	139039	D5	TCCCATCTCACCTCCCCAAATCTACACAGCTGTATAACGAATCACACTTGAATATGTTGAATTCGGACTTAAGTTGAACGATTATAGCCTAAAAGGACAGTGATGTGGCACATTGTAAACAGCCTAAATCCTAATTATGTTTGTAGA[TGAGT]TGAGACTCAATAGACAATTGGCCTATGATGTTAGGTCCTCTCTACAACTATACACCAACCTTCCTTCCCCAT	TCCCATCTCACCTCCCCAAA	60.179	ATGGGGAAGGAAGGTTGGTG	59.591	224	0.0294118	0.0227273
75	CIDH486	4	43.78	Chr04	32708167	scaffold595	ACCGT	*	577355	D5	GGCCAAAATGGGTCGACCTAACCCGAATGATAAGTTTGAGCTAACCTATCTCAATTAAGATTATTCTTTTTAAAATATTAGATCCATTGTATTGTAATCCCACTTCTTTGATTGTTAATGTCGCGTCTCAAATCTATTAATGTAATGAAAAGAGAAAAAGGATAAAAATGAGACTTTAAAATAATTTC[ACCGT]AATAATCATTTAAAACTAATTACCTGTAATTAGTCATTATATTAATTTTTAGTTTTAGCCATTTCGATGTAGGCTTCGTCTCCTTCTCCA	GGCCAAAATGGGTCGACCTA	60.035	TGGAGAAGGAGACGAAGCCT	60.252	283	0.147059	0.113636
76	CIDH671	4	45.992	Chr04	35116842	scaffold1198	TTCT	*	469112	I4	GATTTCGACAATTGCATCCCCTATAATAATATACACTGCAAATCAATATTAGTTTAATATGCAACAAATTTAAACAAAATTTTTCAAAACTTGAAAACATAAAACAATGCTTAGCATTTATGTCTAATATTCATATACATAGCAATGTTATGTATATAGGCTGAAATAAACACACCTCAACTTGTCTAAAAGAGCCATATACATAATTGTATTATATATAACAGTGTTAATACATAACATATACATAACTTTGTAATGTATATGTTCTAAAAAAATAACGGTCCAACCGGTCTCAACACA	GATTTCGACAATTGCATCCCCT	59.31	TGTGTTGAGACCGGTTGGAC	60.179	300	0.588235	0.590909
77	CIDH287	4	49.23	Chr00		scaffold2615	TAAAC	-	101481	I5	ACTCTTGGAAGATGGGGTTCATAGTTTAGAAATGCCAAAGATATAGCTTTTGAAAATATGATCAAAATAACAGAACTGAAATTGCTACCTCACTATATCGAATAAAATTGCCATAAGAGTAAAATAACTATGGAAGTACCATAAGAACTAGATAATTATAGTGTTGTACCAAGTAAAATCAATTGTTTCTAACAAAATTTAAAAGGCATTCAATATCATTTATTGAAAGCCTAAAGCCTAAAATTGTACTAATTTAAATGAAAATATTTTCTTTTGGCAATTTTCCTATTTTACTTCGG	ACTCTTGGAAGATGGGGTTCA	58.652	CCGAAGTAAAATAGGAAAATTGCCA	58.374	299	0.323529	0.25
78	CIDH251	4	57.247	Chr00		scaffold2267	ATATT	+	559439	I5	TGGCTAACCTTTTTATTGGAGGAAAAATTTTGAACATCTATAAATAAAAGACTTCTCTTTTCATACAATAACATAATAGCATCCACAATATAGTCGTTTAAAGAATCTCATTTAGGGGAGATTTTCTCTCAATAGTTTCTTTAAGTTTTCATGTGCAGGCTATATCAATATTATTATGTTTTTAGTTTAGTTTAGTGTCATTTGAATTATCACCATATTAGTTTGCAACTTTAGCTTCCGCATGCCTCTCGATTTCTAACCCAACGTTCTTCACCAACAGGCT	TGGCTAACCTTTTTATTGGAGGAAA	58.921	AGCCTGTTGGTGAAGAACGT	59.82	283	0.411765	0.318182
79	CIDH17	4	59.525	Chr00		scaffold1038	AACTG	-	310807	I5	CCTCCGTGCTGATTGACTCATTAAATGAGATTGATGAAGACAAAGAAAATCTAAAGAAATCCCTTGAGAAATGTGAAGAATAAGTCATTGATATGAGTGTACAAGTGACAGACTTACTAGTGAAAGGGGAAAAGGATGATCTAAGTAAGTGTGAAAAAGAGATGATTGAACTAAGAGTGCTAATTTCTAAACTTCAAGATGCTAGTCATTCACTGTTTGCTGAAAATGAGTCCC	CCTCCGTGCTGATTGACTCA	59.753	GGGACTCATTTTCAGCAAACAGT	59.681	234	0.294118	0.295455
80	CIDH704	4	60.028	Chr04	52157030	scaffold1292	CTTT	*	1070159	I4	AGAGAGGGACCTCAGTTGGTGCACCATACTTCCAAAAAATGATTTTTTTTTGCTATTGCTCTCCTTCACAAGGTTAGCGAAATCTCCTAAGCTACTTCTTTAGAAGGCTTCTGTTTTGTATCCTTAAGTTCTTGTTGCTCCTTTGTTGCAATGACAATCTTACATTTTGACAAGATTAAAACCCCCTCCCCC	AGAGAGGGACCTCAGTTGGT	59.51	GGGGGAGGGGGTTTTAATCT	58.684	192	0.176471	0.363636
81	CIDH620	4	60.425	Chr00		scaffold1038	ATAT	*	870075	I4	AGACAGTTAGCGGTTGGAGCGCTAGCATATAACACAAGGATAAGGATAAAATAATATCATCATTCAACAACAAGTCAATATATCATATTCAATCACAAACATACATTTATCCTTACTTATAGATACATATATATATATAACATGTCAACGAGATATCAAGACTTAACAATATTCTCGCACTCTTTAATCATGAGTCATCAACTGTAGGACTCC	AGACAGTTAGCGGTTGGAGC	60.037	GGAGTCCTACAGTTGATGACTCA	59.236	213	0.382353	0.340909
82	CIDH811	4	60.741	Chr04	61093688	scaffold1673	TTTG	*	1429546	I4	CGCTACGAGTGGTACCTGACTCATAGGGTACCCAACAACTGATGCATACTTGTTTATTTTTTTTTTCTTTCTTTTTCATAGGATTAACTAACGTGTGTGCTTCCATAGTTACCAATGGCACCCAAGAATTATTTAACCAAGAAGTAAACACCAATGAAGCAATCCCCA	CGCTACGAGTGGTACCTGAC	59.902	TGGGGATTGCTTCATTGGTGT	60.203	168	0.294118	0.295455
83	CIDH776	4	63.455	Chr00		scaffold15136	AACG	*	121222	I4	CGGGAGAGAGAAAATCAATCAGGGAGAGAAGGTAATTAAGTACATAAAGTCTGAGATTTATGTTGTTTATACGAAGATAATTAACTACAATGAAGTTCTGGATCTAATCTTCATTTTCATTGATTATACATTTAAAGCCAATGAAGCGAAACTTGA	CGGGAGAGAGAAAATCAATCAGG	58.874	TCAAGTTTCGCTTCATTGGCT	58.77	156	0.441176	0.409091
84	CIDH861	4	65.112	Chr00		scaffold1894	ATTT	*	1245429	I4	GTCGCCTGCTTTGACTGAACCTACGAGAGTGTCAAGGATTCAATTCTAATATTTTTATATATCAATTATATTATAAATTTGTCTCTGATAAGATTGTTCTCGGATTTACTTTATTTTTGTGTTATGGATGATTTTCCTTGTTTTAAATACTTTAAATGCTTATCTGACGTTATGATTTAATTGTTGTGTTCGTGATTGCTAAATTGAATTTCGTTAAACCCATAGTAATGATACTAGTAGTATTAGGCAGAATGGTACTGGTCATG	GTCGCCTGCTTTGACTGAAC	59.764	CATGACCAGTACCATTCTGCCT	60.093	266	0.0588235	0.0909091
85	CIDH196	4	67.745	Chr00		scaffold1894	GATAT	*	50983	I5	TAACCCCCGAGGAACCCATACACTACTTTGAAAATAAAGGGTCAACATGAGATATAAAGGTCCTAAAACCAAACCAACCCAGTTACTAACCCAGATTTGATATTCAGGATGGCACTACCTTAATTTTTGTCCGACACTCAAAAAAATGAATGTTGATCGATGTCAACTATGTGGCTTCTCAAGCCTCTGAAAACCACATACTCTCACAAATTATTTCTTATCACATTGAACATCATGCCAACAATCCCAAAACCAC	TAACCCCCGAGGAACCCATA	59.657	GTGGTTTTGGGATTGTTGGCA	59.86	256	0.176471	0.295455
86	CIDH717	4	76.234	Chr04	199667722	scaffold1328	TAGT	*	269268	I4	TGGAGCCCCGACTAATCTGAATCGCGCGTTGCAGGGCCCATTAAGGTGGCAGCACTCCCAATAGAGTTTTTTCCATACCCAGGGTCGAACCCTGAATCTCTGGTTAAGGGTGGAGCAGCCTCATCCACTGCACCACAACCTATGTTGGTAAGTGTTGGTATTCACTTTGTTTCAAATTGTATGATATAGACCAGGCATGACATTTAAAATAGAAAGTAATATTTTTGAGTCTAGTATAGTATGCTATAATATTTGTGTAGCTAAAGTTTTCTGTCAAAGGTGA	TGGAGCCCCGACTAATCTGA	60.033	TCACCTTTGACAGAAAACTTTAGCT	59.114	283	0.235294	0.227273
87	CIDH909	4	79.403	Chr04	202556046	scaffold2071	CCCG	-	492651	I4	TAGCTGGCTACTACCACCGTATTGTTGAACTTTTCTCTTCTATTGCGTCTCCCATGAGTTGAAGACTCGACATACTTCATCCCAAGTGTTGACTTTGCCT	TAGCTGGCTACTACCACCGT	60.034	AGGCAAAGTCAACACTTGGGA	60.064	100	0.0294118	0.0227273
88	CIDH624	4	121.839	Chr04	205500485	scaffold1048	CATG	*	1407527	D4	GCCCCTAGCAGTCGTCATACGAGAGTTATTATTTTTTGCCACCTCCAAAAAAGTGAAGTATTCAGATTCATCCAGGCCACCAGC[CATG]AACTTTTGCCAAGTAATTGGTCTAACACAACTAAGGTCAGCAGATGCAGCAGTA	GCCCCTAGCAGTCGTCATAC	59.968	TACTGCTGCATCTGCTGACC	60.108	142	0.0588235	0.0454545
89	CIDH69	5	0	Chr05	125719510	scaffold1258	TACCT	*	491170	I5	AGGACAAACGACGTGCTTTCAATCAACAACTTTGGGCTTTTTTCTTTCAGTGATCAAGAATACCATCAAAAATATTTTTCAATTATCCTCACAGTATGATGTACACACATGTATGTATAGGACCAAGGACAGTAAAGGT	AGGACAAACGACGTGCTTTC	59.065	ACCTTTACTGTCCTTGGTCCT	58.297	139	0.235294	0.181818
90	CIDH690	5	1.304	Chr05	128304925	scaffold1258	CTCC	*	3076585	I4	GGTGGGACCAAAGAGAGTTTGATAAGTACTTTTGTTTTTTTTTATAAATATAAGAAAGAAGGGTCTTTATGGAGGTTCATAGGACATAAGTCATCAGTCAATATTTACATTTGTGTCCTCTGATATGAATCTCCAGCTCAATCATCAATAACAATTTTTCTAACAAAATCCTGTGAGTATCCTTTATTTTCTTTAGTAGAAAGAAAAAAATTAGTACCCATATTTCTTTTTCTTTCTCTTTCAATCTTGGCTTTTGCTTGTTCA	GGTGGGACCAAAGAGAGTTT	57.341	TGAACAAGCAAAAGCCAAGA	56.364	264	0.235294	0.181818
91	CIDH494	5	1.517	Chr05	122184679	scaffold620	TAAGT	*	2204485	I5	TGGGGTTCATCAACTTCCTTGTCTAAAAACCTCTATTATAAAATTTCTATTCTCTAACAAAAATATTTTTTGGCTATCTCTCTTGCTACTCTATTTCAAAAGGGATAGGTACTTTGATCCTTTAGGTCAGAGTAGTGGGGTAAAAAATACTTCAGAAAGTATACTTGTTGCGATTAGAGCATGGAACTCT	TGGGGTTCATCAACTTCCTTGT	59.823	AGAGTTCCATGCTCTAATCGCA	59.568	190	0.294118	0.227273
92	CIDH76	5	1.517	Chr05	150131966	scaffold1294	TAGAG	*	295136	I5	CTTTGGCCTCCATGTCCCTCTTGGAAGGATGATGTGGGTTCCTAAAGCTCACCCAAAACCCTTCTTTCAAAAATGGCCTTGAGATTTCTATAGATCTTTCACTCATAAAACCCATGTGGGTATTTAGGGTTTTAACCCATAAATCCTAAAAAATTTAGTATAGTAATGATAAAACCCATAAACATGAACTACCAAATAGAAGCTAACAAGAACAAGACACATACATTGTTAACCTCTATTCACACATGACCCCAAAAGACA	CTTTGGCCTCCATGTCCCTC	60.395	TGTCTTTTGGGGTCATGTGTGA	60.092	261	0.0882353	0.204545
93	CIDH822	5	1.517	Chr00		scaffold170	ATAT	*	1478081	I4	ACTTACACGCACTAGGGCACGACCAGGGGGTGACAGCTACACCCATATGGACCATGGGTTATTATTAGGATGGTTAATCTACACTGTCTAGGCTAATGATTTAAAGTTCATGCTGAATAATATTCCCTCTCCCAGTATCTTATAAATACATATATATATATATGCTTGTATGTGCACATGTAAAATGGTTTTGAATTGGTTTTGTAATGATGGCATTATTTCATACCCTTATCTTTGAGTTACATGCTAGCGCTCAATATGCTAACTATCTCGGGCACTGTAGCC	ACTTACACGCACTAGGGCAC	60.038	GGCTACAGTGCCCGAGATAG	59.684	285	0.0588235	0.0454545
94	CIDH421	5	1.943	Chr00		scaffold433	ATAAT	*	611313	D5	TCGGTCCAATCACCTTACAAGACTAAGCATGAAATATCCTGTCAATCTGCATTATGAATGTGCTTTCTAACCAGGTTTACTACTC[ATAAT]ATACCAAGCCTACTGGTGAAAAGAAAATGTTACATAGGCACACCCTTTTTTAACCTGTCCTAGTGTGTTCTGGCA	TCGGTCCAATCACCTTACAAGA	59.099	TGCCAGAACACACTAGGACAG	59.656	165	0.0588235	0.0454545
95	CIDH360	5	4.588	Chr05	164134583	scaffold339	ATATC	*	8450	I5	CACTCTCTCCGCTTCGTCTTCTTGTCTTTTTATGTGTTTCTAATTCAATTTACCTTTTGGCTATTTGTTACTTATCATAACATGAGTATTTAAATTGTATTATATTATATTATATTATTTTAATAAATATAATATTTGAATAGACTGTATTATTTTTTCGGTCATTACATAATGAACGTTTTTGAGATGTATACCGCTGAGAACCAACAAATG	CACTCTCTCCGCTTCGTCTT	59.476	CATTTGTTGGTTCTCAGCGGT	59.391	213	0.0294118	0.0681818
96	CIDH58	5	24.02	Chr05	177471778	scaffold1207	GCAAG	*	1180552	I5	CAGAAGCCTGTCCGTGAGACAAACTATGATCAATTCTATCCTCCTGAATTGACTTTCAAACCCCCAAATTCATATTATCTTGCTGATCAGCATGATTCCTCTATCGTGATTAAGATGACTATTAAGAATGAGGAATAAGAAAAGATGGACAAAAAAGTGAGAAGTCTGAGCGAAATATGATAAATATGACTAGAAGGGTAAAAGAACATTTCATACAAAGATTTATGTATGTTTCCTGATGTCCATTTTCCTCTAGGATTCAAAACTCCTAAGTTTTATAAGTAGGAGGGGCATGGTGAT	CAGAAGCCTGTCCGTGAGAC	60.389	ATCACCATGCCCCTCCTACT	60.03	300	0.205882	0.227273
97	CIDH676	5	24.711	Chr05	177187822	scaffold1207	ATAT	-	896596	I4	AACCTGGCCTTCTTTCGGAGGTAGTAAAACATGACATCGATGTGTTGTATATTTCAAATTATGTAATAATAAAATTAATAAACAGATACAATTACATATAATGTTAATAGTAGGATATATATACATATATATATATATATGATATTGATCTGGTTTCAAGATCTATGAATAAGAAATCCCTAAATACCCATTTGAGAAAATCGATGAATAGATAGGGCGAAGCCAATTGAGGGAAAGTCGC	AACCTGGCCTTCTTTCGGAG	59.963	GCGACTTTCCCTCAATTGGC	59.829	241	0	0
98	CIDH580	5	35.768	Chr05	200287815	scaffold875	TATGA	*	479688	I5	TCATCACTCGAACCCATGATCTTTTATACCAAACTAATGTAACTAATTCTATATTTTCTAAAGTATAATCATGTATATAATAGAATCTTTATACCACTCACAATCAACAATGACC	TCATCACTCGAACCCATGATCT	58.966	GGTCATTGTTGATTGTGAGTGGT	59.43	115	0.323529	0.340909
99	CIDH569	6	0	Chr06	12026550	scaffold833	TTGAC	*	910809	D5	CACATCCAGGGGCATCATGAAACAGTATGGATATTGATGTCATGTTAAGGCGATTTTTCTGCTATTTTCTTGATCGGGAAATTTTGTTTCCTTATTCTTAAGCAGAAGAACTGAAGAGCGAAGGAAACATTGGAACA[TTGAC]TTTTCTTTTTCGGTAGATAACAGTAAAACTGAGACCAAAACAGAAGTAAGAAAGAATCAGTTCTTAGGCAGAATTTATTTCGCCTAACCTAATCAATCCTCC	CACATCCAGGGGCATCATGA	59.816	GGAGGATTGATTAGGTTAGGCGA	59.676	244	0	0
100	CIDH110	6	19.66	Chr06	19672895	scaffold1465	CTATG	*	167556	D5	TCCCTACCTGAGCTACCCACACCTGAGATTTCAAAATGTCTACATTTCTTGAGACCTTTTCGATGATTGTACTGTCTCCATTGTTCTGTTTGAGTCTGTA[CTATG]CCTGATAGCATGTTGAACTTCTGAATATCCAAAATTATGTGTTTTTTGTTCTTCATCGCGTTTGTTGAATTATGTGAAGTGGCTCATACTGAAGTGGTG	TCCCTACCTGAGCTACCCAC	60.032	CACCACTTCAGTATGAGCCACT	60.028	204	0.0294118	0.0227273
101	CIDH864	6	32.099	Chr06	21573086	scaffold1905	GATC	*	741675	I4	TGGTTAGCGTACTACCAGCATTGTGTTGAATTCAAATCTTGGCATCGGAAGTCCGCTTCGAAGAATATTCTGTTGTGCTGGCAAAATGACATCTTAATCTTATTCTTAAGATAGCAGGTGACATGATGTATTTCACAAAAGTGTTTTGGGTAAATCTTTTTCTTTTCTTTTTAGTTTGTAGTATGTACAACTTCGGCAAACTAGTTTTGGA	TGGTTAGCGTACTACCAGCA	58.452	TCCAAAACTAGTTTGCCGAAGT	58.452	211	0	0
102	CIDH261	6	54.265	Chr06	33282221	scaffold2366	TTATC	*	96797	D5	GCCACTGGCCATGTAAGTCTGTAGCTAACCTTTAGTTAAGCCGTTTCTTGCTACGAATGCTACGAAAAAACATGTAGCTAAAGTGTTTAGCCACGAAAATTTTGATAT[TTATC]TATGAAGTACTTTGTAGCTATACATGTCTTATGTTGTAGTGAATGGTAGTGATAGTGATAGTGGAGGAAGAGGTGGTGGCGGCGGTGGCAGCAAAATGAGTG	GCCACTGGCCATGTAAGTCT	60.035	CACTCATTTTGCTGCCACCG	60.388	215	0.470588	0.363636
103	CIDH438	6	57.006	Chr06	37545809	scaffold471	TTGTA	*	659738	D5	TGAGCTGGGGGTCTATCGAAAACAACCTCTCTATTTCTTCGGAGGTAGCGATATGGACTGCGTACATTTCACCCTCCCCATACCTCACTGTGTGAGAATATATCGGGTGGTTGTTGTTGTTGTTG[TTGTA]TATGTGATATAACTATTTGTCTTTAAAAAAAAAAAGAGATAAAAGAGTAAAAAAATAAAATTAAAAAAAAAAAAGACGAAAAGCGAAAAAGAAAAATCCG	TGAGCTGGGGGTCTATCGAA	60.033	CGGATTTTTCTTTTTCGCTTTTCGT	60.052	230	0	0
104	CIDH423	6	60.58	Chr06	42647147	scaffold4356	TCGAT	*	26980	D5	TCTCCCACTGGATTCTGGGTCAATTCAGAATGTAAGTTCTATGGGTTCAATTTTTAAAATTTTCAGTA[TCGAT]TCGCTATGTTTTTAAAAGAAAATTATGAATTCACACCAACTATTTTTTTGTAATTTTAGTGTATGTTTGCACATAAATTTATGATCCACATGAAAGCATTAGGCTGAGGTGAATCCGTTAACGCT	TCTCCCACTGGATTCTGGGT	59.881	AGCGTTAACGGATTCACCTCA	59.726	198	0	0
105	CIDH27	6	62.408	Chr06	46080447	scaffold1069	CTGAG	*	375989	I5	GGGGGTTTGAGAATTATTGGATGAAAACAAACACGTGAAAAATACGACTACAACTACTCTATGATTTCAGACTAAGAATACTAAGTTGATAAAGAAGCTTCATCACCATATTAAAGTTTAAAATTTCTCACCCATAACAATCTCAAGAGAGTGCTCTCAAATTGCGAGCTGACAAATGAAAGGAAGGGTAGGTGAAAATGACCCAAATGAGAAAAGGATTAAAAATGATCAGTTTTAGGTTTAGTTTGGCCAACCGG	GGGGGTTTGAGAATTATTGGATGA	58.792	CCGGTTGGCCAAACTAAACC	59.684	257	0.676471	0.659091
106	CIDH170	6	63.045	Chr06	44085960	scaffold1762	CTTTG	*	39823	I5	ACAGTGATTCATGAAACCAGTTTCTCAAACTTGATTATTAAATCAAGCAAAAGTGAAAAAAGAAAATTAAGGAGAACAATTAACCCAAAATATTAATGAAGTTTCATCGGATTTTGTTCTTGAAAACAACGGTAAAGAGAAAGGAAAAAAAGACACCACGTAGCTTTTTTAAAAAGTAATGGACAATAATGACTCACATTTTTCATTTTGGATAAAAGTAACACTTTGACTGTTTTTAATACCATTTATTAGTCCTTTGTTTTAATAAGCCACACGCGCC	ACAGTGATTCATGAAACCAGTTTCT	59.17	GGCGCGTGTGGCTTATTAAA	59.551	280	0.647059	0.568182
107	CIDH5	6	66.4	Chr06	51780902	scaffold1144	ACTC	*	618165	D4	ACCCTCAACATTTGCTCAGGATCCCATAAAGATAAACCATATATTCTACTAGGCTAATTTTGATGTT[ACTC]AATAGTGACATTAGATTTTCAAAAAAAAAAAGTTATATTAATGTCACGCCCCATACTACCCTTG	ACCCTCAACATTTGCTCAGGA	59.575	CAAGGGTAGTATGGGGCGTG	60.179	135	0.0882353	0.0681818
108	CIDH763	6	67.953	Chr06	77821890	scaffold1474	TTTT	-	1483974	I4	GGGGTCTCTAAGCGATGTGGAAGAAAATCCCACATTCCAAATTGCTTGGCTAGGAAGTAAACTTGTAAAAAAAAAAGAAAAAATCTGAGTAGGACAAATTCTATATCAATTTTTTATTTTTTTATTTTGTACTTAAAGTCCAAGGTTCCATGGAGACCATGTTTTTTCATCTATAAAAGGATGATCATTATTCATTGTTGAAACCATCTTAAATTTAATAGTTAGATACATTCTAAAAGTAGAAAGATAAGAATAAATTTTCTTAGATGCATTTGAGATCGCTTCC	GGGGTCTCTAAGCGATGTGG	59.895	GGAAGCGATCTCAAATGCATCT	59.123	286	0.176471	0.136364
109	CIDH762	6	68.351	Chr06	57248385	scaffold147	AACA	*	18417	D4	TCCCGTTAAGTTAAATTAGGTCATTCTATTTTAAATGAAGGACTAATATTAATAATACAAAAACTATTAATACATGAGTAAATATGATTAAAGATGAAATTGTTCTTATACACCACATCAAATAATATGTAAAAGAT[AACA]AATCTCAATATTACTAATCTCAATATTATTAATATATCATATTCAGTTCCACGATTTGGAGTTTGAAGTTGGAACGACCATGTCAGTAGTTGGC	TCCCGTTAAGTTAAATTAGGTCATTCT	58.676	GCCAACTACTGACATGGTCG	58.64	235	0.117647	0.0909091
110	CIDH694	6	68.746	Chr06	80722996	scaffold1270	ATAT	*	686565	I4	AACACGCACTGGTACCCTTCCAGCAGGGGGATCTGGACCCATATTGCCCATGAATGACTTTAGGATGGATTGAGCTAAACATTTCAAGTTAAATTTTTAAACTTATATGTTCATGACCCTTGTCCCTATCCCGACATCCTATAAATATATATATATATATATATATATATGTATATGAATGCGATGTATATGATTTATAACTGAATTTTTGGTAATTGCATTATTTTATCATTATTCTCTGAGTTATATTCCAGTGCTTATCCATGTAGCATTAGGTGGTCGAGCAC	AACACGCACTGGTACCCTTC	60.25	GTGCTCGACCACCTAATGCT	60.108	287	0	0
111	CIDH70	6	69.008	Chr06	80211188	scaffold1270	TGATC	*	174757	I5	TTGCTCTGGCTGCAAGATGTATCTCATCTTGTCTTTGTTTTTCTATTTTTTCTTTTTCTAATTTTTCCTTCTCAAGTGTTTCCACTTTGTTGTTCAGTTGATCTACTTTCGTACTCAATTTCTTCATTTCATCAAGCATCTGTTGCATGATTTGTTCCATATCTGCTCAAATAATCTGCAAGGATGT	TTGCTCTGGCTGCAAGATGT	60.251	ACATCCTTGCAGATTATTTGAGCAG	59.933	187	0.352941	0.272727
112	CIDH112	6	69.008	Chr06	78959015	scaffold1474	ATATA	*	2621099	D5	CTGCACAAACAGCTCCACACCTCTATCTGCTGGAGGCTGATTGTTGGTCCCCAAGGCTTTACAAGAATCTACTAACAGTCTTCCCACTTACTCCTTGCAAGCAGCTTGATACCTTTTCCAGTTTGTCGGGCAGTTCTGGTTCTTCCTGCACAAGCCCTGTAATCAG[ATATA]AGTAAATTAGCTTATCAGTTAATGACAAGAAAAGGCTCAATAACAAGCAATAGAAGCAAGAAATATGCCGTCCTGATGTTGGC	CTGCACAAACAGCTCCACAC	59.97	GCCAACATCAGGACGGCATA	60.464	254	0	0
113	CIDH565	6	69.298	Chr00		scaffold814	TCGGA	*	668139	I5	CCCACTGGCCACGAACTTATACGGGCCGGGCTAAAAAGCCCTGTTTTTTAATGGGTTGTAAGAACTGAAGCCTAACTTCATCAAATTACAGGTCGGGTCGGGTTGGCCCAAAGAGCCTGGCGCTGACGGCTCTAATTTCTTTGT	CCCACTGGCCACGAACTTAT	60.035	ACAAAGAAATTAGAGCCGTCAGC	59.563	144	0.0294118	0.0227273
114	CIDH951	6	69.879	Chr06	106975480	scaffold228	ATAC	*	1803304	I4	GGGGCGTTACAGTTATGATCGATAATGGAGGCATAGCGAATTTTAAAACATGTCATAATCTAAAATATAATAAAGGATTACTTTGTATACACAATATATACGTACCATATTTGCAATACACACACATATACATACATACATACATACATACATATGTATATGTATATATGTATGTATGTATATATATACATACATACATATATATACATACATATATATATGTATATATAGATATGTACATATGTATGTATATATATATATATAGGCCAAATACATCGGCAGACCCCTCAAAT	GGGGCGTTACAGTTATGATCGA	60.224	ATTTGAGGGGTCTGCCGATG	60.107	293	0	0
115	CIDH602	6	70.018	Chr06	138046899	scaffold976	CTTTC	*	270210	I5	GGAACCCGACCACCAGAAAATCAAGAAGAATCCGTAGTCCAATTTAGAGTACTGATAGGACGCCCCTATGTGGTCTTCATAATTTTTGCTACTTGTACTGACGGCTTCAAAATATTTAGATTAGGACCTAGAGTTGTTAATGGTGACATGGAGATTGATATGTTTTCATGTCATTTGGTGTGAGGTATAAGGGTAAATAGTCCCCGCGA	GGAACCCGACCACCAGAAAA	60.179	TCGCGGGGACTATTTACCCT	60.398	209	0.264706	0.363636
116	CIDH640	6	70.489	Chr06	163563880	scaffold1099	TTTG	*	844027	I4	TAGGCCTACGGACATGGAGTTGAGGTGGATAAAGTCACGAGTACTTAACTTTAATCCCCAAAACTATATTATTGATTGATTAGGTGATATTTATGATATTATGTATGTTCCCGAAGGGAGATTGTTGTAAATGTAGTATAGTAACATGATATTTTTTTTTTCTAGTAATGAACCTTGTTGAGTTGTAATGGTATTAAGTTGTATGTATTGTGCAATAATATGATGGGGAGAATTATGCTAAGATCAAATATTAATGAGCATAGTTGTGTCTAAGGGA	TAGGCCTACGGACATGGAGT	59.739	TCCCTTAGACACAACTATGCTCA	58.906	277	0.441176	0.340909
117	CIDH509	6	72.284	Chr06	189218076	scaffold65	CAGAG	*	902440	I5	AAAGTGGAGGGATCCATGGCATCACCAATCATATTATGTAAGCACGAATCATGAGACAACAAGACTAAGGTCATACAACGGGTATTACAATGTCTGGAATACTTGTAAAACTAAGATCATTAACTGAACACTTATGAACCAAATCATGACTAAGTATCTGAATAGTAGACATGATGCATGGACTGAACTAAATTCACAACTTGCATGGACGTG	AAAGTGGAGGGATCCATGGC	59.74	CACGTCCATGCAAGTTGTGA	59.056	213	0.264706	0.204545
118	CIDH209	6	74.259	Chr00		scaffold1973	TTATG	*	348869	D5	AAAACTTGATCTTTGATCCTCCGATAAGATTTGGAATCTGCTTTACAGATTTAATATAGATTTTAGAAGTCAGAATAGTTTTATTCACAAATTGAATCAGATATATGCATATTGGTTTTGTAGTAACCC[TTATG]CTAGTTTTTTTGAAGTGGATTTCCAACAAGATGAGCATACATATTAAAGGGAGTTGTATTTAGAGCAAGCGAGAAGTATAGGATTAGCGTGCGCTAACTTCCACAAA	AAAACTTGATCTTTGATCCTCCGA	58.439	TTTGTGGAAGTTAGCGCACG	59.416	241	0.588235	0.454545
119	CIDH937	6	75.022	Chr00		scaffold2202	GAAG	*	33330	I4	AGGGTGATATACTAAAACCACCCATCTATTTATTGTTTCACAAAGCATATGTAAGTCAAAAGTGAACAAGTTATGAAGGAAGTATTTAGTAAAGAATTTATTTCAATTATAGTGAATGCAAGGATACTATTTTACCTTACAAGGTAATATTTGTTTCTTACAATGTTAATTTTTTTTTTTTTTACAAATCTCCAATTCCATTCATCGTTCTTGT	AGGGTGATATACTAAAACCACCCA	58.959	ACAAGAACGATGAATGGAATTGGA	58.99	214	0.5	0.522727
120	CIDH769	6	77.719	Chr06	206182320	scaffold1502	ATCA	+	136539	I4	TCTATCTCTACTCATTTTATCTTCAACATTAAATATATATGATTCATAATTTAATACATTTTTTAAATATTAAATTTATTATATTTAAAAAATAAAATGATAAAAGTACGCTCATTATTTATTATTTTTTTATTTTTATATCAATCAATCAATAAATAAAAATAAACGGAAAAAAATACATTATCATCAAGAATGTTCAAGAATCTCGAGGAAGCTTAATTATTATGCTCCCGCACAACATTGAATGCTTCATCAGTGTGTTGTGTATTTCCCTACCTAATTGCCCTTCTCATGCATTTG	TCTATCTCTACTCATTTTATCTTCAACA	56.324	CAAATGCATGAGAAGGGCAA	56.957	300	0.0294118	0.0227273
121	CIDH131	6	79.982	Chr06	198893535	scaffold1564	TTATA	*	1116604	I5	GTCTGTGGAATACCTCACTGCTCTCTCTTTATTATTTTTCTCTCTATTTTTTGGTGTGTTAAAATGAGCTGAACACTCTCCTATTTATGGTGAAAAGGAGTATTGTCACCGATGACATAAAAATGTTGCAATTTCAACTTCAAGATCTCTTTTGATATCCTTTCTTTGCAAAGGTTGAAGAAAGAAAACAAAAGAGAGACTTTTCGATGCTTGCATTTATCGGTTGGACCCCACAATT	GTCTGTGGAATACCTCACTGCT	59.765	AATTGTGGGGTCCAACCGAT	59.592	238	0.676471	0.590909
122	CIDH4	7	0	Chr07	3884246	scaffold1362	TGGT	-	1949783	I4	GGGTGAGGTGATGAAGGAGGAAGAGGAAGAGAATGGAGTGAAGATGATGAGTAAAGGAAGGTGGTTATATATAGAGATCAAAAGAAAGTGGATTTATTTTTTATTTAATTAATTTTGAGTGAATTGTTTCGTCATTGCATGAAAAATGGGGTCCA	GGGTGAGGTGATGAAGGAGG	59.456	TGGACCCCATTTTTCATGCAA	58.667	155	0	0
123	CIDH314	7	6.14	Chr00		scaffold2866	GTTTT	*	1112847	I5	TGGGTTGGGTGTCAAATCCCACAGGGAATACTGTGTTACTAAGTACTGTAGTTGTTATGGGACTGTTGATCAGTGTTTCCTGAGTAAGGGGGGGATTATGTAACTTATAGATTAACTTCTCTTAACAAGAGTATTTCAACTGACAATGTCTTTGCAAGT	TGGGTTGGGTGTCAAATCCC	60.179	ACTTGCAAAGACATTGTCAGTTGA	59.601	159	0.470588	0.363636
124	CIDH78	7	35.021	Chr00		scaffold13021	AATAT	*	15106	I5	TGCTCCACTTTGAGAGTTGGACATAAGTTATTGGTTTATTGATCACCTACCAACTCAAACTAGATAATGCTAAAGTAATTACTAAGATTTACATGTATACACAAACTAAGAATACCTTATTACATTAAATATTAATTTGATAAAGTATTTATATAAATCCAAAACTAATCACATAAATCTCCTTTTTTGTTACTTTCTCTTTCATAAATCTTACACATCTAAAACACTATATTTTCTTCCGTATTTTGCTCCCCA	TGCTCCACTTTGAGAGTTGGA	59.232	TGGGGAGCAAAATACGGAAGA	59.369	255	0.0588235	0.0454545
125	CIDH373	7	40.684	Chr07	18327209	scaffold3581	TTTAA	+	410362	I5	ACAAGCCAGCAAATTGAAATGTCTAGAAAATAAAATTTAAATTTCATGGTCATTTTCGTGGAAATAGTTTGAAGTTTCATTTTTGTCCTTTCCCCTATTTAAAATGTATATAGGTATGTATATATAGTGTATATTGGAAAAACATTTAATTTCGAGTTTAATTTTTTTATGTTTTGACCGGTTTGGGTCGATCCTGAT	ACAAGCCAGCAAATTGAAATGTC	58.94	ATCAGGATCGACCCAAACCG	59.822	198	0.205882	0.181818
126	CIDH809	7	50.122	Chr00		scaffold1670	ATAT	*	488829	I4	TCCGGCGATAGTAACTGGGATAGAAACTGGAAATAATTCAGGCAAAGGGAGAAAATAATACCATGTTCAAAATCAATCAAACTATATACACACATATTCAAATATATATGCACACACATATATAGGATGTTGAGATATGGTATAGTGTTATAAGAATGTGATTTAAAACCATTAAACTATACTTTATAGCTCGAGCCATCCTAAAGGCACACATAGGTATATGGTTTCAGCTTCCCCGGCTGGAAAGTCCCTATC	TCCGGCGATAGTAACTGGGA	60.107	GATAGGGACTTTCCAGCCGG	59.893	255	0.117647	0.136364
127	CIDH107	7	54.265	Chr07	161776819	scaffold145	TTATC	*	336454	D5	TCCTTTCACCCATTAAGCCCAAAACCTCTTTTTGAGTAAAGTGTGAGTTTTTCTTCTATTGTGAAGTTTATTATGTTCAAGATGAGTTAAATTCATGTTCTTCCTTGGTATTTGAACTCAATTCATGTTCAAGTATGATTCCATGAAAAATTAGG[TTATC]TTATGTCTCAAGATTCAATCTCCCATGTCATATTAAAGTGGATTTCTTGTTATAATGTCAAGTTATGAGCTTAGTCACGTAATGATGCTGT	TCCTTTCACCCATTAAGCCCA	59.286	ACAGCATCATTACGTGACTAAGC	59.134	251	0	0
128	CIDH245	7	54.802	Chr00		scaffold22080	GTTGG	+	832	D5	TGTCACTTTTAACTCAATTGGCCAAGTATAATGTTCTATCTTTTCATAGTATGACATTCTTTAAATTAAAGATTTCAAAACCAATATTTTTATATCCTCTTATTATAGAGGAGGAT[GTTGG]GAGCTAAACATTCTCCTCTCCGTCAATATGTCTTTTGATTACAGGGATATTTATGTAATTTGGATAAGCTATTTGTTCTCTCATTGGTTGCAATATATGTGCTTTTTTAATTAAATAGACTACTTAAATTAAAATAAATAATATTTGTACATCAAATGAGTCTTGAGCCTTAGTCTGG	TGTCACTTTTAACTCAATTGGCCA	59.353	CCAGACTAAGGCTCAAGACTCA	59.171	299	0.235294	0.181818
129	CIDH858	7	55.254	Chr07	80628005	scaffold1880	ATAT	*	534924	I4	TCGGTTGGACATTTGGGAAGTGTTCATCCCTGTAAAGGTTGTGGTTGACTTTATGAATATATATATATATGTTATATATATAGATATATATTGATGCTTATGGTTTCGTTGTTTAAATGCTGGTTCTGGCATGCATA	TCGGTTGGACATTTGGGAAGT	59.856	TATGCATGCCAGAACCAGCA	60.034	137	0.0294118	0.0227273
130	CIDH921	7	55.495	Chr07	86473384	scaffold214	ATAG	*	1259302	I4	TGGTCAAAGAAAGATGTCACATCACCTTATCTTATTTCTTCTTTATTATATATATATATATATATATAGAGAGAGAGAGAGAGAGAGAGATTATTTATTATTTACTTTTCAAGTACATCTTTTTTTTGTGTGTGGCCCTTTTCAATTTGTTTATATGATTGACATAGGAATTAGGTGCCTTAGAGACTAGCGT	TGGTCAAAGAAAGATGTCACATCAC	59.761	ACGCTAGTCTCTAAGGCACC	58.895	193	0	0
131	CIDH337	7	55.589	Chr07	101744031	scaffold3065	TAAGC	*	767030	D5	TCCTTATGAGAGTGTCGCGCTACATACTCTTAAAAGAGACTCTACTCGATATGGCATTATGTACGCCCTAATTGACCATGAACCTAGGGATCTGATACCAATATGACATGACCCAAAT[TAAGC]CCTGTTGTATCGGGTGCCTCAAGCCCAACCTAGATTGGAGACCACCTCCAATACCCCA	TCCTTATGAGAGTGTCGCGC	59.899	TGGGGTATTGGAGGTGGTCT	59.88	181	0	0
132	CIDH334	7	55.613	Chr00		scaffold3037	CCCTA	*	1424534	I5	TCCACCCTCAGTAACCTCCATCGCCCTCTAACTCTCCTATCTCCCACCTACCTGACCACCTAACACCCCTATATCCGCCCTCACACCCTTGTTGCCACCCTTACCCATATCATCCCCATATCTAACCTCATCATATCATACTTCTATTTTTAGATCCACCTTTTATACACTTTAAAAAAATTGATTGACGGGTCAAATTTTCCACT	TCCACCCTCAGTAACCTCCA	59.51	AGTGGAAAATTTGACCCGTCAA	58.708	206	0.0882353	0.204545
133	CIDH646	7	55.613	Chr07	53750509	scaffold1115	ATAT	+	1899369	I4	TGTAGATCATCGTGGCGGTGTAGGTCCCAGGGTGATCAACACTGGAAACCTATTTTTCTGTGTTAGGAGTCCATGTGATCATGTTCTTGGTGCACACATTACACACATACACACACACATACATACACACACATATATATATATTAGGAGTGTTATAACCTTAATGTCTTTAGTGTTTCCTCAGTTTATGCGGCTAACATGCACTGAGGCCCTTCCAACAGAG	TGTAGATCATCGTGGCGGTG	59.898	CTCTGTTGGAAGGGCCTCAG	60.036	223	0	0
134	CIDH796	7	55.833	Chr07	74341695	scaffold1593	GATA	*	1292768	I4	ACCCCCACCTTCAAATGTCAAAGATGACACTAAATCCAGTTCTAAAGACATAAGTTATAAAAATGCTATCGATATAGAAGAGGTTAATGCTACATTGATAGATAGATAGATAGGACCCTCTACTAGCCATAACCAATGCTCTGGTTCCCATCGTTGAATGATGGGCGTAGCCCAGCATACAGGAG	ACCCCCACCTTCAAATGTCA	59.143	CTCCTGTATGCTGGGCTACG	59.967	185	0.0294118	0.0227273
135	CIDH668	7	56.045	Chr07	56592577	scaffold1189	AATA	*	1208538	I4	AGTTTTTGGGAAAAGGGTCCAAAATATTTTTAAAGTTTTATAAAATTTGTTGTAACATGTCTGAATTTTTTTGGATTTATGAACACCTAAACTATTTTTTAAAGTATTTTAGTGATGTTTATAAACTAATAAATAGATAAAATACGCTAATAAATAAATAAATAAATAAAAGAGTTTAGTGCAAATAAATATAGTAAAATACATTAATAAATAGTTTAGGGGGTCATAATACACTAACAAATAATCTAGGGGTTATAAGACTCCCACAAAATTCAGACGTGT	AGTTTTTGGGAAAAGGGTCCA	57.877	ACACGTCTGAATTTTGTGGGA	58.074	282	0.0588235	0.0681818
136	CIDH237	7	56.463	Chr07	90546848	scaffold2155	CCTTA	*	2312669	I5	CGTCCCCCGATGTTGTTACTAGTAAGCTCAAACTCTTCTCACTATGTATATTGTCTTGATGATCTCGGGTCTAACCCCTATTATGTAACCCCTTATGTGCCTATCTATTTTGGTTTTGACGTGTATTCAGATCCTTTCTCTATTTCACCCTAGTGGGTGACTCTAATATGGGTAGAAGGGTCTATATGGGTTTTGTGATATGGGTTTGTGGTAGGAAAACC	CGTCCCCCGATGTTGTTACT	59.752	GGTTTTCCTACCACAAACCCAT	58.764	221	0.0588235	0.181818
137	CIDH873	7	59.044	Chr07	83917374	scaffold1950	TATG	*	383693	I4	ACACCAAGGCCAGACTCCTAAATATAGTAAGGCCCTAAAAACCTAAATAAAAGTGGAATTCCATAAAGTCTGGTGTCATGGTGTAAGAACATCTAATACGATATCTGGAAACTACAAATATATATATATATATGTGTGTGTGTGTGTGTGTGTTTGATAATCAAACTAAAGACAAATAAGGATAGATAAGGTCTGAATCAACCACAAATACTAGAGCAGATTAGTACCTCAAACTCAAAGTCTACACTAAAGTCAACCACCACATGAAGTGC	ACACCAAGGCCAGACTCCTA	60.179	GCACTTCATGTGGTGGTTGAC	60.001	272	0.0588235	0.0454545
138	CIDH302	7	61.49	Chr07	173482136	scaffold2714	CACCT	*	294853	I5	CCCTCGTCTGACAAGAGCTCTAATGAGAATGGTGGAACCCTCAACTGGAAAGTTAAAACATCAACCCTCAACTAGCAGGTTGATGTCTCAACCTACACTGGCTACGTAGTTCTGGAATGTTAGGATACTTCTAAGGATCAAACCCTCTACTGGAAGGTGAGTCCCCAT	CCCTCGTCTGACAAGAGCTC	59.828	ATGGGGACTCACCTTCCAGT	60.179	168	0.323529	0.25
139	CIDH510	7	64.209	Chr00		scaffold65228	ATGTC	-	3137	D5	AGCACTTGTGACATGACGGACATCAAAAAATTATAAAAATTATATTGTTTAACTCTAGTTAACAAAAATCCAAGAGAGTCACACTATAATATTACAGT[ATGTC]ACCCATATATTGACTGATTTGATAACTTGGGAATCATTACTTATATTTGTTAATATTATGACCTACGATTAAATAATTTTATAAATTATTATATTTAAATAAATTATTATATTTTAAAATGCCCTTATCTCTGAAGAACAAAATCCTAGCCTAACGTTGAATGGCAAGGCTTTCTCTCTCCTGCGCACA	AGCACTTGTGACATGACGGA	59.607	TGTGCGCAGGAGAGAGAAAG	60.038	292	0.264706	0.204545
140	CIDH557	7	66.617	Chr00		scaffold7892	TTTTA	+	39454	I5	GCAAGAGTGTGGAGGAGTTCAGAGAAGTGTGTAGTGGTCCAATAAATTGGGGGTAGGTAGGTGATTCACAAAATCTAAGGGTTAGTTGGAAATTCATTGTTAACACTTTCACCAAACAAAAAGTGTTAGTACTGTTAGGATTTTTGCCTTCATTTTTTTAGTAAAATAAAAATAATATTATAATTATTTTTTTTTTTTTAAAGAAAAATATAAAACTCTTCCATATTTGATAAACTTCTTTGTTGGAGGAAATATTTTGGACATCTACAAATAGAAGACCCCCTTCTCATACAACAACA	GCAAGAGTGTGGAGGAGTTCA	59.929	TGTTGTTGTATGAGAAGGGGGT	59.286	299	0.0882353	0.0681818
141	CIDH320	7	68.204	Chr07	189451576	scaffold2957	ATAAC	*	7358	D5	TGCCTGAGGTTTTTGGTACAAAACATCCATTCGTATTCAACACCATATATGGGCCACATAATCAGAATTTATACAGCCATTTTTTGAGTTGGGTACTTGAAGGAATACTAAAGAAACACACTTCCAAGTATGTTATCTGTACCTTACTAATTTAG[ATAAC]ATAAGTATTCTATGTGTCAAACTAAATATTTATACATATAAATCTATACTATTAGAATTTTTTGTTGTTTAGTTGAATAAAATGTCTTAATGTTAAAGTATTGTATTTGTAAGTTTGTATTCTGTGT	TGCCTGAGGTTTTTGGTACA	57.261	ACACAGAATACAAACTTACAAATACAAT	56.669	287	0.235294	0.181818
142	CIDH218	7	72.794	Chr07	194398520	scaffold2014	TAATC	*	994772	I5	AGGAGAAAAAGAAAGAACAACCACAAATTTTTTGTGAAGATTATCACAAATATTGGAAGGATCTCAAATTGTTAGTTCAATCAATCATAATCTAGTGTAAGTCATTTGCATGATTTATAGAGGTAAAATAAACTAATATGAGAAAGTAAGTAAGAGACAAGTTCAATTTATAGGCACAATTTAGAATCAGGAAACAGAAGAAATTTTGATCAAGAATTGATCCTACGTTAATGTGAAGGGCTTCG	AGGAGAAAAAGAAAGAACAACCACA	59.285	CGAAGCCCTTCACATTAACGT	58.926	245	0.382353	0.431818
143	CIDH386	7	78.388	Chr00		scaffold372	CGTCT	*	1761075	D5	AGCCCAATGGTTCAACAAAATCAAACAAATATTTACCAAATAAATTATTTTTTGAGAACAAATTATATCTAAATTAATTTTTTGCCCATTTCAATTAGTTTTCAAGATAACCCTTGATTAAAATTTAATTTTTCATAAAAATAATTAATTAAGTAAAAAAATTATA[CGTCT]CGTATACAAATTAAAAAAATATAATTTCTAGTTAAAATTATAAAATTATATAAAAATAATGGGCAAAAATTAGGTGTCAACAACTGCCTCC	AGCCCAATGGTTCAACAAAATCA	59.609	GGAGGCAGTTGTTGACACCT	60.179	262	0	0
144	CIDH210	7	95.504	Chr07	208443981	scaffold1980	TACTC	*	923927	I5	GGGTATCTGTGAAGCCGTGTCTAGTAGTATTCTTTTAAAGGGTATGAAGTACACCATACTTATAATTATAAGGCTACAGGGCATTTAGGAGATATTTCCCATTCTTTGATAGTTCATTTGATAAAGTTTAACTCTATGGAGTTATTTTAATTTATGCTTGTCGCTTGTTTCATATCTTGCCTAAAAAAAAATCTGCCATCCAGAGGGC	GGGTATCTGTGAAGCCGTGT	59.751	GCCCTCTGGATGGCAGATTT	60.106	208	0.0882353	0.159091
145	CIDH234	7	101.321	Chr00		scaffold2138	AGTCA	*	75904	I5	TTCAAAAGCAGCAGCAGCAGCAATTAGAAAAGGTTGCATCCACAGGCATGCTTTCGAATATCACTGTGTTTCACTATGGCTTCTCATAAAGCAAAATCTCGAGCCAATATGTCATATAATGCATCATTTCCCGTCCCC	TTCAAAAGCAGCAGCAGCAG	59.968	GGGGACGGGAAATGATGCAT	60.468	138	0.529412	0.613636
146	CIDH426	7	113.47	Chr07	218309660	scaffold439	TCTCT	*	674323	I5	GAGTTGTCGTTGGCAATGGCCCCCACGGCAAGTCAAATCGCGACTTGATTTTTCTTGTTTTGTTATTTGCGTCACATTGTTTCTATATCTCTAAGTAGTTCATAAATATGACTTTTCTTTACAATTATTGAATTACGAAGAGATAGGAGTTATCGTGAAAGCCGT	GAGTTGTCGTTGGCAATGGC	60.387	ACGGCTTTCACGATAACTCCT	59.451	165	0.147059	0.113636
147	CIDH722	7	119.023	Chr07	221903352	scaffold1340	AATA	*	79387	I4	ACACCCAATTTTGACTCTCCTTTTCATAAAATTTATTTCTCGATGCTTAGAATTTTTGAATTTTTTTCTTTTTTCTTCTTCAAAATATGTTTCAACATTAACAGTTTGAAAATGATATTTTTTTACTAATATCGTATCTCACAAATTTAATAATAAATAAATAAATTTTAAATTATCATTTCACTATTTCATTTTATTTTTTAAAAAATGAATAAACAAAAATATGTAGCATATTCACA	ACACCCAATTTTGACTCTCC	55.544	TGTGAATATGCTACATATTTTTGTTT	54.57	239	0	0
148	CIDH464	7	119.871	Chr07	220974276	scaffold515	TAATT	*	105057	I5	AGGGTTGGGGTAGGCCTAAAATTCCATAAAAGGAAGTGGTCTCAAAAAAATTTCAAACGCTTGGTATCAATACAAACTTAGATAAAGATCATAGAGCACACGATGAAAAAAAAATATTCATATGATTTTTGTTATTAGTATTATTTATATATTTTTTTATGTAATTTAATTTAATTTATTATGATGATGATATGACCTTAAATGAAGAAATGAAGATTCACATTATCGATTCCAATTTATTGAGACTAAGGCGTAGCGATTGTTGTGT	AGGGTTGGGGTAGGCCTAAA	60.179	ACACAACAATCGCTACGCCT	60.32	268	0	0
149	CIDH760	8	0	Chr08	98199314	scaffold1464	TGTA	*	251436	I4	ATAGATGTTGGGCTCGTGCTTTGCATGGGCTTCTTCTCACTAGTGTGTGTGTGTGTGTATAAACATGTTTTTTGTGGTATGACACAAAAAGAGACAGATCCTT	ATAGATGTTGGGCTCGTGCT	59.167	AAGGATCTGTCTCTTTTTGTGTCA	58.315	103	0	0
150	CIDH667	8	0.456	Chr08	97792335	scaffold1187	TATA	*	712714	I4	TGGGAGTAGATACGTGCAATGACATCAATAATAAGTCACAAGACAACTCTAAACATGGTGCATAATAAGTATATATATATATAAGAACAAATGGATCCAAAATTAAAGAAAGCAAGGGACGACTGG	TGGGAGTAGATACGTGCAATGA	58.972	CCAGTCGTCCCTTGCTTTCT	59.965	126	0.0588235	0.0454545
151	CIDH345	8	0.647	Chr08	101062237	scaffold3200	TGCTT	*	366418	D5	AGCCCAATAGAAAGATTGCTCAAAAGACAAATTTGCTACTATCCGTAAAATAATGCTATATTTTATAGATAATAAAAATATGTATATATTTAGTAAATAATCTCTAGACACG[TGCTT]TGCACATGTATTTTATGATGATTGTTAAAAATTGTGTATAATTTTTTTCAATCGTGTCTATATGTTAAGACTACTTGTTTGAAATATAAAAGAGAAATTAAAAGATAAAAAATATTTTTTTGATTCTTTTAAGTTAGAATATAGTGTTCTCCAGACTAAATATTTCAAAATTCAGCG	AGCCCAATAGAAAGATTGCTCA	57.759	CGCTGAATTTTGAAATATTTAGTCTGG	57.987	294	0.235294	0.181818
152	CIDH636	8	0.75	Chr08	96580294	scaffold1089	TTTT	-	3315159	I4	CCCCCTAACCCAATATAGCCGTATCTTCTACCATTTTTTTTTTATTTTTTTAAATTTTTTTTCATTTTTCTCTTTTCACTTTATTTTCTCTCTTCTATTTTTTTTAACTTTTTCATTTTTTTCCTTTTTTTCGTCTTTTTCTTTCTCATATTTGAAGATAATTAATTATCTTCATAATCTTCAAATTTCGAAATAAAACATCATTATTGTTTTTCTCTCTGTTTCACTCTCT	CCCCCTAACCCAATATAGCCG	59.719	AGAGAGTGAAACAGAGAGAAAAACAA	58.894	232	0.0588235	0.0909091
153	CIDH400	8	1.131	Chr00		scaffold3946	AAGTG	*	418448	D5	GGGTGAGTACGGTCCACTTGAACTAAGTAGGCATCATAGGATGAACAAGAAAAGTAAAATCTAAAAATAT[AAGTG]ATGTTATGAGCACGCTAAATGTGTCATGGTTTTGCAGCACT	GGGTGAGTACGGTCCACTTG	60.038	AGTGCTGCAAAACCATGACAC	59.932	116	0.0882353	0.0681818
154	CIDH270	8	2.881	Chr08	119247857	scaffold2457	TTTAA	*	599496	I5	TCCATGAGTGATCAAGAGAGGATAGCTTTTAAAAGTATAATTTTTTTTTTTTTAAAAACTCAACAAATCATATATTAGTATAAAACTAAAATAGCGAAAAATAATTCTCCTAGACGACAGTTGCGCCTCTTATT	TCCATGAGTGATCAAGAGAGGA	58.014	AATAAGAGGCGCAACTGTCG	58.64	134	0	0.0454545
155	CIDH179	8	15.787	Chr08	124196128	scaffold180	TAACA	*	587627	I5	GCAGGTACAGCATCGCTACTCACCGAGTCTGGAAGGACAGCCTTCCCTATTTCCTGAATTTTCAAGACCACAAGGAACCAAAGACATGATAAATTGTTATTGTGAATAAATATTTTGCAGACACAATAATGTTGAGAAGTTCTGGACATTTATGAAGATTACCTTAATCTCATCTACTAGCTCCTGTGGAGCAACCTTAGTG	GCAGGTACAGCATCGCTACT	59.897	CACTAAGGTTGCTCCACAGGA	59.652	202	0.352941	0.386364
156	CIDH669	8	24.838	Chr08	127489838	scaffold1192	GACA	*	1546330	D4	AAGATGTCGGTGACTGGCTGCAGGGGTGGTTGCTATAAATGGTGGCTATGGTAGTCATAGTGAAGGCGGTT[GACA]GTAGAGTGCTAGTGGTGTTTTGAAATGGTGGTGGTGGTTGATATAAGAAAAGTCCTACATCTTTCGACCCAAAGGATCGAAGC	AAGATGTCGGTGACTGGCTG	60.037	GCTTCGATCCTTTGGGTCGA	60.108	158	0.441176	0.431818
157	CIDH366	8	36.995	Chr08	131241528	scaffold3468	AAAAT	*	521100	I5	TGAGGCCCCTAAATCCCCATATTTTGTTCCAATTAAGCCATTTTCTGACAATCAACTATAAATTTAAAGTGTGAGAATTACACTAACGATGACGTGACAATTTAATAAATAAAATAATGACACATGGCTATATGAATATAAAAATTATTTTAGAATATATTAGATTAAAAAAATTATTTTAAATTAAAAAATCCTTCTTCTCCGTCTTCATTCTTCTTCTCCATTTTTCACTCCATTTTCAAGGATATTTTTCCGGTGAGTCTCGTTCTTTATTTCTTCCGGCAAGTCTCGTTCT	TGAGGCCCCTAAATCCCCAT	60.329	AGAACGAGACTTGCCGGAAG	60.038	295	0	0
158	CIDH150	8	43.144	Chr08	134242764	scaffold1657	CGTAA	*	107152	D5	TGAAGGTGGAGGTGCATGTCCAACCATTTAAACAAACCTCACTTGTTATAGGTGTTGAACATCATATAGAAAATAGTTGTATTTACTTTATCGGTGTCAAATAGATTGATTCGGTTGAATTCCACCATCAAAATAAGTTGAGTTAATAAATAAATGATTTATTGGCTAAAATGTGGGT[CGTAA]CTGTAGACATCTAAAATTTGTGGACTCTTCAATAAGAATTCAAATTCTGTTAGAGTTCTAGAAAGCTACTTTACCCTAAATCTCGCCTATTTAAAGGGTAACATGTTCCCTGAAACA	TGAAGGTGGAGGTGCATGTC	59.963	TGTTTCAGGGAACATGTTACCCT	59.861	300	0	0
159	CIDH805	8	44.943	Chr08	134508779	scaffold1657	CTTT	*	373167	I4	AATGTCACGGGTTCAAGCCTCGGAAACAGCCTCTAATAGAAATACAAGGTAAGACTGCGTACAATACACCCTCGTGGTGGAGCCTCCCTTCCCCAGATCTTGCGCATAGCGGGAGTTTTAGTGTACCGAACTGCCTTTCTTTCTTTCGATCCATATAACATGGACAAACTCTGTGTACGTCATCCAAAAGAGTAAGCATTCTGAGATGTGCGTTTTGAGTTGTTGATTATACATGCTGCATACTCTTCCCA	AATGTCACGGGTTCAAGCCT	59.89	TGGGAAGAGTATGCAGCATGT	59.439	251	0.294118	0.227273
160	CIDH89	8	45.491	Chr08	134968955	scaffold1367	ATTGT	*	191714	D5	ACCCCCTCTCCCTTCTTGTTTTCACTCTATGAATGCCCTTTTTTTTTATAAATGTTTGTACTATATGTATGAAAAAAA[ATTGT]ATTACATGTATATGTATGATGAATTAGGAATTTTATACCCATAACTAAATATTATGCGTAATATATCAACTGTCACACTCCTATTTTTCACCGTATCTGACCCCGCTAAGGAGT	ACCCCCTCTCCCTTCTTGTT	60.104	ACTCCTTAGCGGGGTCAGAT	60.032	197	0.0294118	0.0227273
161	CIDH645	8	52.89	Chr08	141054848	scaffold1113	TATA	*	1122900	I4	ACCTACCTCACAGGCCAGAAATTTAAGTCTTTTGTTATGAATTCTACTAATGAGTGTTTCCATCTCTGATATTTCCCAACAGTAAGAACCCATCGGCATATTATTTATATATATATATCTTACTACTGGAAAAGTTAACCTAATTGTCGTAATTAATATCAAATTGCAAATTATGACTTACTATATATGCTAGGCAACTTCATGGAGAAGAGCTGCAAGGACTTGGGTTGGA	ACCTACCTCACAGGCCAGAA	60.179	TCCAACCCAAGTCCTTGCAG	60.179	232	0.0588235	0.227273
162	CIDH267	8	53.475	Chr08	141710743	scaffold2427	ACCAT	*	520309	D5	GCCCTGCTCATCCTTGAAGTCGTTCAGTATATCTAGGAAAAAGAACACGAGAAGAAATATCATTGATAGAAAAAAAAAAA[ACCAT]AAAAATGAGCTAGTGATCGAAGAAATTAGTATGTAATTACTTGGAAAAAGCAGAGAGCACCTTGAGAGACATGAAACCCATGTTGTCTCAAAAGTCTAAATTTCAAAGATGTGTGATATAATGAATCTCCTGTGGCTGCAG	GCCCTGCTCATCCTTGAAGT	60.035	CTGCAGCCACAGGAGATTCA	60.036	226	0.0588235	0.0681818
163	CIDH982	8	54.623	Chr08	141255341	scaffold2427	TGCA	*	64907	I4	AAAGCTTTGGCGATGTCTTGATTCTTGTTGGGAGAAAAAGAAAAGCTTGCTGTGACTAAAATGGAGGGAAAGTAGCCCTTCTCTTCTGTAAAAGAATCGAGCCAATATTGAAGAAGAAAACCTTTTGGTTGAATTAAGGTTCTTTCTTTCTTTCTGCATGTATGTATGTATGTATGTATGTATGTATATATTCTTTAAACCAGTTAATTGGTCAAAAAGCTGCTGTCATTTTACGCTGAAATTTCAGAGTTTCCATTGTCAATTGGGTCACTGGGCACTGAAGGTA	AAAGCTTTGGCGATGTCTTGA	58.77	TACCTTCAGTGCCCAGTGAC	59.315	286	0	0
164	CIDH332	8	67.136	Chr08	147266771	scaffold3031	CCCGG	-	493069	I5	GGTTGAAGCCATGAAGGAGGAGATTGGTCTGATTGAGAAGAATGACACTTGGAAGCTGGTTGACAAACCTAAAGACAAATTACATAAGGCATTATATGAATTAAAACAAGCTCCTCCATTACAGTAAGTTTGATGATCATCTCATTCATTGTGGCTTCAACAGAAGTGAAAATGAAGCCACTTTATATGTGAAGAAAGCTATGATGAGCGCTAATCCTGGC	GGTTGAAGCCATGAAGGAGGA	59.995	GCCAGGATTAGCGCTCATCA	60.25	221	0	0.0909091
165	CIDH124	8	83.324	Chr08	152787416	scaffold1536	TAACC	*	1550957	I5	CTTGGAGCGGCGTCTAGAAACATCATCAAACTGTTCTTCATCATCCCAAACGGACTCAAGCCTTCGGATCCTACGCAAAGAATTAATCTAATCTAATCTAATCTAATTTAGAGACAATGTTAAAGGAGCTTAATTTTTTGCTGGCGTAGTCCAAGT	CTTGGAGCGGCGTCTAGAAA	60.109	ACTTGGACTACGCCAGCAAA	59.892	156	0.0882353	0.0681818
166	CIDH211	9	0	Chr09	7617902	scaffold1981	TTTTT	*	168542	I5	CAAACCATGGTGTCACGTGAGTGATGTCACAAGCAGGACTAACATAAAATGTAGTTTAATTTAATTAACTCTAATTAAAAATCTCGTATTTGAGTTATGAAAATAATAAAAAATTCGTAATGGGGAGCTTTTTTTTTTTAATTTACGAGTTATTTATGTATTATGAAATCTTAATTAGTCGGGCCTAGAAATAAAAAAAAAATTCGATAGAGATTTCTCCTATACGAGCAAAATCGAAACTTTTGA	CAAACCATGGTGTCACGTGA	58.696	TCAAAAGTTTCGATTTTGCTCGT	58.084	246	0	0.0454545
167	CIDH437	9	30.7	Chr09	110629433	scaffold4679	CAAGT	*	53339	I5	AGGCAAATTCTATCCCGGACTAGGATAATGTATCAAAATCCACCTATAGATATTAAATAAGCCATAATTAACCCTAAGATAACAATTCTACATAAATCATAAGAAACCAAGTCAATTTCATCTAACCATGAGAAACTAACTCAATTTTATATAAATGCAAGCAATTAAGTCAATTACACTTAAAACATAAATAACTAGGTCAATTTCACCTGAAATATGAGCAACTAGGTCAATTATATCTAGACACCGGAAACAAGGTCA	AGGCAAATTCTATCCCGGACT	58.872	TGACCTTGTTTCCGGTGTCT	59.165	261	0.0294118	0.0227273
168	CIDH279	9	30.955	Chr09	105748125	scaffold255	TTATT	-	51183	I5	TGAGGCGGTAGAAGAAGTTGATTTAGTTGGAACTTTTATTTCTATACTATATAAATAGACATATTAGATCATTGTATAAAGGAAGCCAACATTAGTTAGGATAGTTTTCGTTATATTTTTAATCTCAATAGCATAGTAATAGTTCTTAGATTTTTCAACAATTCTTCAAAGCTCTCATCAATGGT	TGAGGCGGTAGAAGAAGTTGA	58.755	ACCATTGATGAGAGCTTTGAAGA	58.085	185	0.117647	0.181818
169	CIDH85	9	32.156	Chr09	94096869	scaffold1357	TTTGA	*	1210244	I5	CCGAGCATTGAGACCGAGTTCAGAGAGGCAAAGCTCTATTGATTCCTATATATCAACACTTACACCCATACGATGATGATGAGGATATGGGTTGCTTTACCTCCTAATGTGAAGTTTGATATTACCAGTGCTATGATCTAATTTTTTGAAGGGTGTGTTTTTGGGATCAACAACTGATGATGCGAGCATGCATCTTGCTAATTTTACTAGGATCTGCACGTCATATACTATTCTGGGGGTGGATCAGAAAGCTT	CCGAGCATTGAGACCGAGTT	60.109	AAGCTTTCTGATCCACCCCC	59.667	254	0.323529	0.295455
170	CIDH307	9	32.44	Chr09	68435072	scaffold2777	AAGCT	*	580559	D5	TTCGTCAGGCATCCAACTCTAAGAAAATCTTCAAGGTTCGCATCTCCAAGTATGTGGGATTTTATCAATGGGTTCCCTCATATC[AAGCT]TGAAACCTTAGTTCTTTTGGACATCAATTTAGTAAATCCAAGTTAGTCAGTTTGCATACTCTTGGAAAGGTATTGAACACCCTTTATGCTAGGGTTATATGTTGGACCCTGGTTATCTCACATTGGG	TTCGTCAGGCATCCAACTCT	59.023	CCCAATGTGAGATAACCAGGGT	59.758	216	0.735294	0.568182
171	CIDH200	9	32.44	Chr09	84046002	scaffold709	AAACA	*	462798	I5	TGCAAGGCAGAAGATGGACATGAACAACTTAGCCCTACATAATTAATCCCTACATTTCTTTGAGTTTTATACCTGAACTTTCAGGTGGGAAAAGTGAACAATTAATAGTTGATTTGTGTTTGATAGTTCAGGTGGGAAACACAACCTGATAGTTCACTTTAGGTGTGTTTTTGACCATTAACTCTTCTTTTAACTATCCTTGTATCTCTGATGGCTTGCAATGCA	TGCAAGGCAGAAGATGGACA	59.599	TGCATTGCAAGCCATCAGAG	59.185	225	0.470588	0.363636
172	CIDH528	9	32.44	Chr09	38273984	scaffold10321	CATTT	*	15698	I5	GATGAGGAGGGGCATGGATGCCCCGGTTCGTAGGTGTGAGAAGCTAGTTTTGGATGGTTTTAGGCGTGGTAGGGGTAGGCCGAAGAATTACTGGGGAGAGGTTGTAGTAATGAAGTTCTAGTAACTAGAGTGGTACACGCTCCCTGATAAGGAAAAACAAAGGCTAGTGCATCAGCCACCAGTTCGTTGACTTTTTTAGACGAATATTAGCAAGTTAATAATTTTTTCCAATCTGTTGGCTAATTAACCTAGTCTAATTTGAAAAGAGAACTCCTCTGGCAAATCGCA	GATGAGGAGGGGCATGGATG	59.962	TGCGATTTGCCAGAGGAGTT	59.963	288	0.441176	0.386364
173	CIDH15	9	32.44	Chr00		scaffold1923	AAATT	*	547654	D5	GGTGCTATCGTGTTGGGCTACTGGAAAAAGGATGAACCCAATTTTTCAATCCACCGCAACGCAGTG[AAATT]GTATTGCTTCACTGGAAAAGGACGAGTGAGAATTTTCTGGTCATCGTGATGCAGTGCCCGTCCCACCACAATTTCTGGCATGACACAAGACAATCGCGGTGAGT	GGTGCTATCGTGTTGGGCTA	59.823	ACTCACCGCGATTGTCTTGT	59.966	175	0.294118	0.227273
174	CIDH866	9	32.712	Chr00		scaffold1923	CATA	*	444836	I4	GAGAAGGGTGAGGCACATCATCACAAACCCTTTTAGGAATGTTATCTCTTTTCAATTTTGTCATCCTACTATGTGTTTGTAGGATTCTCTCTAGATTAAAATTAGTGGGAGTAAGGGATTTCCTCAACTCTATATAACTAGGCACCGGCATATACCCAACTAAGAACAAAAACAAAATCAAAAAAGTCTCTTAAACCACAAACAACTTTAGTTCACAAATCAACATTGTATTCCTTGGAAATAGCCCCA	GAGAAGGGTGAGGCACATCA	59.385	TGGGGCTATTTCCAAGGAATACA	59.47	249	0.382353	0.386364
175	CIDH634	9	32.817	Chr09	48582331	scaffold1080	ATGT	+	430934	I4	TGGCGCAAATGAGATTTCGACTAGCAATATGTTTTACGACACTTTATATATATACATGTTAGCACATGTTATATGTTACTCTTTTCTATCTTAATTTATGTGAAATAGATGAAATGTATGTATGTATGTATATATATATGCACACATACATACATAAACCTCCATGTCAACACG	TGGCGCAAATGAGATTTCGAC	59.87	CGTGTTGACATGGAGGTTTATGT	59.249	174	0.147059	0.113636
176	CIDH616	9	34.153	Chr09	24573600	scaffold1030	ACTA	*	989065	I4	AGTAGGCCACCCATTTCATCATATATAGTGAGTTATGATTGATTGAAGTTGACCCAAGTTTCAACGTTCACTAAAACTTAAACGATAGGAAAGTTTTCAACCCGTCTTTAAGTTAAGGGAATTCTATGATCTCAACTCATGCTCAACTAGATTCATACAATAATTGATTACACTCTAAATTTCCATTGGATTCATAAATTTTACAACCTCTTTGTGAAAGAATAATGATTTACGTTCTAGCCCAAAATACGGGGTGTTACAATGTCGGGGT	AGTAGGCCACCCATTTCATCA	59.078	ACCCCGACATTGTAACACCC	59.963	271	0.294118	0.340909
177	CIDH263	9	34.509	Chr09	25557586	scaffold2388	TAATT	*	74598	I5	CCGCCTAGGGATTGTTTGGTATGGAATGGGATACATTCGCTATCCTACAAATTGAAATATCACATGGGATTAGTTATCCCACCATATATATGGGACAATTTATCCCATCACTACAGTAGAAATAATAATACTAATAATACTGGACTAATTAGTACACCTAACCAAAAGCAGGATAAAATTATCTCGAAATTATTATCCCTTATCCTCATACCAAATTACCCCTAATAAGAACAAAGCTTATTCAATAACAAGGAGAGAGCAGTAAGAGAGCT	CCGCCTAGGGATTGTTTGGT	60.034	AGCTCTCTTACTGCTCTCTCCT	59.758	272	0.235294	0.181818
178	CIDH691	9	35.664	Chr09	31317701	scaffold1263	GGTT	*	529334	D4	GTTCGCCCGCCTCATTTTAATTGGTCATTTTATTATAAATGCATATCATAAATTATTTGTCTACCTACTAAATCGAGACAAAATTAAATAAAGTTTTTTCTCAAGTTTATCCCACAATTAATATTCTTTGGAA[GGTT]AAGCGAATTAATGTGAGCAACTTTTTCATAAATGATCTTCATATCCATCACTATAATAATTTGTAAATTAGTAAAATTAATCTTGTTTATGATTTCTTAAGTATCGTGTAAAATGAAAAGTTGATCAATTCAAATGGGACAGAGGAAATACGCA	GTTCGCCCGCCTCATTTTAA	59.194	TGCGTATTTCCTCTGTCCCA	58.728	291	0.117647	0.0909091
179	CIDH601	9	53.338	Chr09	226897500	scaffold974	GTATC	*	67720	D5	GATAGAGGCATGGACCAGGGGATGGTATGCTCTGAGAATGAAATCAGTA[GTATC]GTGGAGAAAGGTTCAGTTAGAAGGCATATGACAGAGACTGATATTTTAGAAGCACACCATGTGCTTACTTTATTTCTTGAGGCATGCGGGA	GATAGAGGCATGGACCAGGG	59.31	TCCCGCATGCCTCAAGAAAT	60.034	145	0	0
180	CIDH247	9	56.074	Chr09	213829991	scaffold2241	CTCGG	*	879708	D5	TAGCTTCTGCATCCGCTCTCTTGTAAGCAATCTGTCCTGCTTAGGTTGTATCAATCTAGTCCATATTAA[CTCGG]TTTTCTACAATCTCCCATTATGTGTAAGCATGTACTGTGTCCCCTGA	TAGCTTCTGCATCCGCTCTC	59.613	TCAGGGGACACAGTACATGC	59.387	121	0.382353	0.295455
181	CIDH128	10	0	Chr10	1347186	scaffold1543	TCCGT	*	1106957	I5	TGGCTCTGTTACTGCCTGTGTAAATGCCTTAACGAAGTCATGTGGACACTCCTCAGTCCGAAGACAATCCCTCAAATACACACATCCTTTCGGCTAGTTCGTGTGCCTACTTTTTTCGATTTTGACTCCCCCTAATGAGAGTTCTGGCTACTGCCTGTGTAAACACCTTAACGAACTCGTGTGGACACTCTTCAGTCCGAAGACAATCCCTCAAATACACACGTGAATGTTGAACCCCTTTCGACTGGT	TGGCTCTGTTACTGCCTGTG	59.965	ACCAGTCGAAAGGGGTTCAA	59.159	249	0.0882353	0.0681818
182	CIDH851	10	20.876	Chr10	8812627	scaffold185	AAGG	*	437561	D4	TTTGGGCACGAGGTTCACATCGAATTAGGCCAACTTATGTATCTTGAATACTTTAAGTATATCAACAACACAAAAGCTAGCTATAGATTGACGTGAAATTTGACTAAAAATCTGGAAT[AAGG]AAATGTCCTGACTAACTAGTCAAGTGAAAGAAGCCTGCATACTCATTCCCTTTTCCCCCACATTTCTAGAAGTCTGGCCTCCGATCGAAGTTGCATTTTAGTGCTCCCCTAAGTCCCAAC	TTTGGGCACGAGGTTCACAT	60.179	GTTGGGACTTAGGGGAGCAC	60.035	242	0.588235	0.454545
183	CIDH750	10	24.482	Chr10	10504442	scaffold1432	CGTT	*	81062	D4	ACCTTACACCAAACGACCCCTTAATGAAGTAATTTATAGCTGCACAAACGGTTTAGAAGTGTTTTAGACCACAAATTTCAAAATGTTGTCACATAAATTGGGACGGACAGAGTACTAACTATAA[CGTT]CATACCCTCACACTACTTAATATTCAATTCCTAAAATAGATTCAAAGAATGAAACTCCACTTATAGCATCAAGCTCAATAAGGAAAATATGCCATTGCCTATGAGGGAGG	ACCTTACACCAAACGACCCC	59.891	CCTCCCTCATAGGCAATGGC	60.251	238	0.352941	0.272727
184	CIDH125	10	32.355	Chr10	20031452	scaffold1537	TATAG	-	1732317	I5	GAAAGGCCTTGAGGGTCACAGTTTTGGATGAAAATAGAACTTTGGAGTCAAATTGGTTAATTTGATTTGAATGGCATAAATGGATTAGCTTGAAAGTATAATTGGTATGACGATACCATTAAATGCCTTAATAACTGACTCTTGGGTTAACGGATGGGTTTATGTGTATAATGATTTTAATTTAGGCTTAAACGGGGTAGTGTATCTTGCCTTGATGGTGGAGGTC	GAAAGGCCTTGAGGGTCACA	59.89	GACCTCCACCATCAAGGCAA	59.962	226	0.235294	0.340909
185	CIDH768	10	32.663	Chr10	21563849	scaffold1497	ACAC	+	115719	I4	CGCCGTAAAGTTGGAGGTCTTGGGGGGACCAATACTTAAAACCATGTTTGCCAGCGTGGGGATCTTTATGACTGTGTGTAGAGTTTACACACACACACACACACTATATATATATATTGGAATAGATAGACCCTTGGTGTCTTTGAATCTTTATTAGATTTTCTTGGTTCATGCAGCTAACATACGTTGGGACCC	CGCCGTAAAGTTGGAGGTCT	60.038	GGGTCCCAACGTATGTTAGCT	59.791	195	0	0
186	CIDH115	10	32.663	Chr10	22030681	scaffold1497	GGGAA	*	582551	D5	TAAGTGCAAGGCGGTCGTAATCAATATAATTACCCAACAAGATTCGGGGTAGAATTCACGAGGAACAATGTGAATAGAGATATAATTAGCTCAAAATTAGGTACACTTTCTAACATGCAAACCTAAAGTACAAGAACGTAAAAATGG[GGGAA]GGGGGGGGGGGTTGAATGGTATCCCAACAAAAATTTCTGTTAGGGATTTTCTAGCATAAATTCAGGGTTATGAATAATTAGAGTTTAATCAATTGGGCGTGACTCTTAGGA	TAAGTGCAAGGCGGTCGTAA	59.682	TCCTAAGAGTCACGCCCAATT	59.093	263	0	0
187	CIDH325	10	36.288	Chr10	23840863	scaffold2981	ATTCA	+	398289	D5	AAGGAGTATTCGCGCCAACATTAATCAAATTTCAATTTTATTTTACCTAAATGCAATATTATTTATAAATTTCAGCCAAGAAGCTCAAAAATTGACCCAAAACCCG[ATTCA]ATTTCCCCCATCAACTTCGTCGATCCATCCCATATCTTGTTAACCAATCACTCGCTGCCACATCA	AAGGAGTATTCGCGCCAACA	60.037	TGATGTGGCAGCGAGTGATT	60.036	176	0.529412	0.409091
188	CIDH312	10	36.786	Chr10	40526434	scaffold2846	GACTT	*	1020513	I5	GTCTCGGAATGTATGTCTCAGTGATTTTAACAAGTGTCATCAGATATCTATTTTGGACTATGAGATCTTCCTCTTTCCCAACTCTAAAATTTAGTTATAAATTTTTAAATTGTTGAAATATCAGTTCTTCTTCACCTCTTTTACTTCAATATAAGTAGACTTCTAGTGAAAATTTATTCTTTTTCTATGTTTTCTAACAAAATTGGAAGTTCAAGCTTATCTTCCATGAGTTTTTGTGATAAAGATTATCATTATTATAAATGTGGCCTTGAAGACTTCTTAGG	GTCTCGGAATGTATGTCTCAGTGA	59.903	CCTAAGAAGTCTTCAAGGCCACA	60.245	284	0.588235	0.636364
189	CIDH508	10	37.93	Chr10	116757556	scaffold645	TTGCT	*	169529	D5	TGCAGCATTCTATAAAGCGGGAAAAATCTATCCAACAATTATGTCCGCAACTCATTCTAAGAGGTAACAGATCCACGAGGTAGTTCTTCTAACCATAACA[TTGCT]TCACCTGTAAGAGGGAATGGAAATAACCTCAGTCTCAAATCTTCCTGATGCACCGCA	TGCAGCATTCTATAAAGCGGGA	60.159	TGCGGTGCATCAGGAAGATT	60.035	162	0.117647	0.0909091
190	CIDH607	10	38.045	Chr10	125274227	scaffold999	TATAA	*	1698089	D5	TTTGACACGAGCACGACATTAAAGTGAAGAATTTGTGCAACTTAGGTTTGATGTAGTTTAGGTAACCTAATTAATAAAGAAAAAACTATGTTGGTTTGTTTGCGGAATTCTTTTT[TATAA]TCATTTTTGTGTATGAGAAGTCCTTCAATCTACTATGAATGTAATCATGGTTAATGAAGGCCT	TTTGACACGAGCACGACATT	58.423	AGGCCTTCATTAACCATGATTACA	58.234	183	0.176471	0.136364
191	CIDH123	10	38.182	Chr10	47162342	scaffold1526	TTTTA	*	62016	I5	GGCAAGCCATTGAAAAGCCACATGACAGTTTCTAAAATAAAGTTTAATAATATTGTAATAAAAAATTTGAATTAAGAAGATTAGATATAATGGGATTTGAAAAGACATTAATATTTTTTTTTTGAAATAAAATTTCATTAGTTTAAAGCTAGGAGCCCATAGATGAATAATCCTAAATAAACTCTAACTCTTTCATCATAATAATAATCTATAAATAAATGGTAGTAGAAATAACAACAATAGTACATACGTTTAAGAAAGTAAGTTAGGTCTTGACCCCATGATCAAGTTGATGT	GGCAAGCCATTGAAAAGCCA	59.965	ACATCAACTTGATCATGGGGTCA	59.99	296	0	0.0909091
192	CIDH25	10	38.182	Chr10	61216869	scaffold10626	TCTCT	*	163623	D5	GGCATGACCCACCCTATGACTCATTTATTTCCTTCAACCTCTTACTCACACTTGGATGCCATCTTCTTATTCTTTTTGTACCTCTTGAGTGTGAACTCTAAAGGTCAACAAC[TCTCT]AAACAATATCCTTTTTAGGCTCATCAATCTACAATTTATTTGGATCACTATTTGTGGCTTAAGAAGATCAATGAAGAAGTTTAAAGAGGTCTTTGGTAGGCTTAACTCCA	GGCATGACCCACCCTATGAC	60.179	TGGAGTTAAGCCTACCAAAGACC	59.991	227	0.117647	0.0909091
193	CIDH36	10	39.306	Chr10	64721252	scaffold1101	TCAAT	*	3083429	D5	ATGTGGTGGGGGAACACTTGCTCTCTTGAGGGTTTGTTGCTTTTTACAAAAAATGGGCTTTCTATGGAGAAGACAGTTCCTTGAGAAAGATGTACCAT[TCAAT]CAATGATGATGAAGGTTCTAATATGCATGATAGTATTGATGGACTATTTTATGATACATTTAAAAATGCAGGGGTTGAATAAGGGC	ATGTGGTGGGGGAACACTTG	60.179	GCCCTTATTCAACCCCTGCA	60.324	189	0.5	0.386364
194	CIDH90	10	40.199	Chr10	128304353	scaffold1374	CATGA	*	116163	D5	TTGGGGGAGGGGACAAAGATCTATGTGCTTTATGTGCTATATGACAACCTAGGCAAATTTTATAACACACATTATTTTGACGTAAATGACAATTATCTTTCATCATATTAAATAATTTCTTAACACATAGATAC[CATGA]CTATAGCTTAACTACATCAAAAAATAGTAATTACTTATCTTGATCACATTAATCACTCTTTAATTAACCAAGAGGCTAACTTGAGACAGTATATGCTACTTGACATCTTTTGTGTTTTAGGCGCTTTGAGG	TTGGGGGAGGGGACAAAGAT	60.48	CCTCAAAGCGCCTAAAACACAA	59.966	270	0.352941	0.272727
195	CIDH39	10	41.286	Chr10	138429238	scaffold1119	TGACT	*	86251	D5	ACGGATTTCAAAGATTTTACTCGGTAAAGCTTAAAAATAATTTTTCTTCGATTTGAACCTCATGTTTTACTCGATA[TGACT]TGAATTTTTAGATGTAGATTCCTAAAATTATGGGGAACATGGTTTTTAAGTAAAGTTATGATTTACCCTTCTTTTTTAAAAATACATTTTGGTGGTTCGTTTTGTCCCCAAACCGAAAGTAGGC	ACGGATTTCAAAGATTTTACTCGGT	59.296	GCCTACTTTCGGTTTGGGGA	59.963	205	0.117647	0.0909091
196	CIDH349	10	45.58	Chr00		scaffold325	GTGGA	*	221893	I5	TCACCTAGGAGTCCACCGAGCAACCCCTTAAGATGGAGCAGTTGAAACATTGTACTCATAATATGGAACTTAGCTTTAGGTAATAAAGGATATAATGGCTCCAGTTGCACCTGCTTCATCCATCCCTTCCTCATCATCATTAAGATCATAATACACAGGTTGCTGATCCTGCCTCACT	TCACCTAGGAGTCCACCGAG	60.034	AGTGAGGCAGGATCAGCAAC	60.036	178	0.294118	0.227273
197	CIDH299	10	51.428	Chr10	166807965	scaffold2703	TATAT	*	274348	D5	TCATTTCCTGCTATGGGGCCCGTAAAGGAGTTGTCTCTATTGTTGTACGAATATCAGACGCTGGA[TATAT]CACTCGCAAACTTATTGAAGTAGTTCAACACATTGTTGTACGTTGAATGGATTTGTGGCACCGCCCGGGGTATTTCTGTGAGGCTTCATCCTGGGAGA	TCATTTCCTGCTATGGGGCC	59.814	TCTCCCAGGATGAAGCCTCA	59.957	168	0	0
198	CIDH208	10	52.343	Chr10	169761351	scaffold1970	CTTTC	-	630658	D5	CAGAAGGGAAAGCGAGGGAAGAGGTGAATTTTGCCCATAATTTTTAGTCTAATTTACTAATTA[CTTTC]CTAATGAATATTAAAATCTAGAAAGATGGTGTACACTTTTGTCTTTTACCCC	CAGAAGGGAAAGCGAGGGAA	59.675	GGGGTAAAAGACAAAAGTGTACACC	60.221	120	0	0
199	CIDH619	10	54.773	Chr00		scaffold1037	CTAT	*	1100391	D4	TCCTCACCTCCCAACTCAGTGACGGAGTCAAAAAATTTATAGAGGGGATTCAAAAGTACACATATGAACTAGCCAAAAGAGGTTTAAAATCTA[CTAT]ATATATATATATAAAATAATTTTAACCATATATATAAATAATGTATATTTTTATCGGATGAACCCCCACATCAT	TCCTCACCTCCCAACTCAGT	59.809	ATGATGTGGGGGTTCATCCG	59.817	171	0	0
200	CIDH42	10	59.702	Chr00		scaffold1124	TCCTC	+	1990192	I5	TGTGCCTTTTCACTTGTGAGTATGCCTCACCATATCTCTAGATTTCCTTGTCATTGTTTCCTATAAGTAATAAAGTGAGATATGAAAAATAACACAAGCGTATATAAAGATATAGTAAAAATTCAAGGAAGTATCCAATGTAAAGATTTGAATATAAAGACACTTACAGTATCCTCTGACAAAAGGATTTTAGGTAAACTGCCATGAAGTAAAGTGACTCAGAAATATTTTACCCTTATCATCTTTTAATTTCAGTTTTCAACGCCATAAAAAGGGC	TGTGCCTTTTCACTTGTGAGT	58.278	GCCCTTTTTATGGCGTTGAAA	57.967	277	0.264706	0.25
201	CIDH177	10	60.376	Chr00		scaffold1793	TACTC	-	89376	I5	TCACTCTACCATCTCCCCCTTAGATCAAAGTTGACATTATAAGTCTATGGAACCCTTTACTAACTCTAATCTAAACTACAATCCCTTTAGAGTATAGGGAATAATAACACCCATAAATAATAAACTTACCTGAATCTTCGAAACTCAAAAGCACTAATGGGATACCTTTTAGCTTGCCT	TCACTCTACCATCTCCCCCT	58.68	AGGCAAGCTAAAAGGTATCCCA	59.419	179	0.294118	0.227273
202	CIDH703	10	71.992	Chr10	194263177	scaffold1291	TTTT	*	463229	I4	TGAAGTTCTTCCTGCACTTCTGAATATGTCAAAATCACCCTCATCTTTTTGTACTATATGTTATCATAAATTAAGATTTTGGACATCTTTTCAAAGACACAACTTAAAAATTCCTTAATTATTCATTATTAGAATTTTTTTTAAAAAAAAAAAAAATTGATTCAATAAAGACTGCACTTCACAGTCTCTTTCAAGAGTTGAAAATGGTGTATCCATAATATTTGATTCTTTAATTTGATAATATTTGACTCCTTATAAATTAAGTGGATTATAGCACCAAGGATTGTGTCAGG	TGAAGTTCTTCCTGCACTTCTGA	59.865	CCTGACACAATCCTTGGTGC	59.116	293	0.0294118	0.0227273
203	CIDH764	10	73.739	Chr10	196637249	scaffold1478	TATA	*	695139	I4	TGCGCGTAAATGGCCTAAGAAATATAGAAAAAAGTGGGGCCCACCTTTAAAATTTTATAAATTCTCTTTATATATATATAATTATTGGTATCAGAGCCTAGTAGCTAAATCCAC	TGCGCGTAAATGGCCTAAGA	60.108	GTGGATTTAGCTACTAGGCTCTGA	59.415	114	0	0
204	CIDH120	10	73.739	Chr00		scaffold152	GGAGG	+	23655	I5	GCTGATGGTGCATTCCGTTCAATCATCCATTGTACGGATCAAAATATATCCATATTATTCCAAAATAAGGCTCTCGAAGCCATAAAAAACCACAACAACAAACTCAGTGTATTCCCACATAGTGGGGTCTGGGGGGGGGGTAAGATGTACGCAGTCTATGCCACAACTTCCAGAAAAGTAGAAAGGCTGTTTCCGATAGACCCTCAGCTCA	GCTGATGGTGCATTCCGTTC	59.901	TGAGCTGAGGGTCTATCGGA	59.449	211	0.0294118	0.0227273
205	CIDH284	10	77.897	Chr00		scaffold258	ATTTG	*	2288112	I5	CATGTCGTGAGGGGTGAACAATATCAAACCGAGTCAAATCAACAAATTGAGTCAAATCGAAAAAACTCGACTAATGATTTGGTGTTAAAAAAAAATCAGCTCTAATAAATTTAATTTGATTTGACTTGACTCAATTTAACTAGTTACTTACTATTTTCTTTGTTTCATATTAGTTGGTAATTTTATTAAAAATAAATATTCTCAAATTAGTTAATCACTTACTAAATCAAGATAAAATTAATTACAATTCTTACATTTTACCTCTACAATTAATATACTTTTTGGCGT	CATGTCGTGAGGGGTGAACA	59.965	ACGCCAAAAAGTATATTAATTGTAGAGGT	59.73	288	0	0
206	CIDH121	10	83.932	Chr10	199376267	scaffold1520	ACCGC	*	131321	D5	GTTGCTTGTTGGGCTTCCTGCCAAAAATGGCCATCGTCGCCATCAAACCATCTACGCCAATTAAACCA[ACCGC]CTCCGCCTGAATTATCTCTCCACCTGCTTCCTCCCTTTGTTTAATTTCTTTATCCCATTTCTCAAACTCAGTTTTCTTTCCTCCCAAAGCACTTTCTAAAGATTTTCTAGCCTTTTCCTGTTTGCGGTT	GTTGCTTGTTGGGCTTCCTG	59.967	AACCGCAAACAGGAAAAGGC	59.896	202	0.411765	0.318182
207	CIDH793	10	85.195	Chr10	200087632	scaffold1582	AAAC	*	532114	I4	ACCACTAACAGAGGGACAATGAATGCTATTAACCCAAAGTAAAATCTATAATAAGATTATTCTAAGGTTTAAATTAATAAAGGTTAGATTATTGAAAAAGGACCTTCCAACAAATTAAACAAACAAACAAACAAACAATAAATAAATAAATAAAAAACAAAAAGATATTATAGTTGATGAGATCTTAATTCTTCCGTATATTGCCATGCACACGTATTCACG	ACCACTAACAGAGGGACAATGAA	59.349	CGTGAATACGTGTGCATGGC	60.248	222	0.147059	0.113636
208	CIDH922	10	99.918	Chr10	205304302	scaffold2145	CAAG	*	752964	I4	GTCTCACCGCCACCCATTTAATATTAAAAATGATATCCACGTGCTTGGTTCTTGAAAAAGAATTCTGCACATGAGAGGACGTGTTATAGATATAACTACAACAACAACAACAAACCCAGTATATTCCCACATAAATACCATGATACTTTCCGCTTGCACATAATTCACACATCACGTGCTGCACTCTT	GTCTCACCGCCACCCATTTA	60.036	AAGAGTGCAGCACGTGATGT	60.25	188	0.294118	0.454545
209	CIDH38	11	0	Chr11	3546006	scaffold1105	TTCAC	*	202736	I5	GGGTAACATCTACGTACACCCAATTTTTTAAATTTCACATATAATATTACATTGAATATATCATTATTATGTTATTATATTCATATGCTCAATTTGAAACACATTGCATGTCATTATCCACATAAATAATATATAAAAGGTTGTCTATATTTTTTTTTTGAAAAAAAAAAAACAACAACCCGATGCACTAAAACTTTCTTTATGTTCAGGATCCGAGAAAGGATCCCTCCA	GGGTAACATCTACGTACACCCA	59.24	TGGAGGGATCCTTTCTCGGA	59.662	231	0	0.0227273
210	CIDH351	11	16.743	Chr11	6055026	scaffold3275	TTATA	*	154401	I5	ACGTGCAGTAATCAGCGTGATAGGGGTGGGACATGATAGATTGAGGAGATAATGTCACTTGTTTTCCCTACTTCTATTTAAAACGTTATGTATAACGTTCTCCCTCAAAGTATAGTGTTATATTATATTATATAATACGAATCATGAGAGAAGCTCGTTTTTCAACCACATTGCTAAGATCTCCAGATCCGTCGTTTCAC	ACGTGCAGTAATCAGCGTGA	60.039	GTGAAACGACGGATCTGGAGA	59.798	200	0.352941	0.363636
211	CIDH561	11	42.162	Chr11	18705182	scaffold80	TAAAC	*	188798	I5	TGTGTGCATGTGTGTGTTCATTTTTTTTTTTTGCATGCATGGATCTTGTATTGGATTTATCATAATTAGTTCTTAATTATACATGAACGTAACTTTACAATCTTTTAACATTATTAACTTTTAAAAATATAACATTCGAAATCCAAAATCAACATAATCAATATTAATTCAAACCAACAACGAGTCATAAACAAAGACATAAGCACCAACTACATAATAGTGATAAATTAGGCACACGGAA	TGTGTGCATGTGTGTGTTCA	58.543	TTCCGTGTGCCTAATTTATCACT	58.161	241	0.0882353	0.181818
212	CIDH807	11	51.425	Chr11	34490219	scaffold1662	AAAT	*	41822	I4	AGGGGTGAGTACAGTCCACATGAGGTGCTCGTACTAGGATCTTAACTGAAAGATATTTCATTCATAGATAAGGCCAATGATGTCAAATACTCCACCCGGACAACACGCAATATCAGATATCATAAGTTAGCAACAACAAGTCCCCACA	AGGGGTGAGTACAGTCCACA	59.81	TGTGGGGACTTGTTGTTGCT	60.034	148	0.735294	0.636364
213	CIDH49	11	51.936	Chr11	60296432	scaffold1163	TCTAC	*	1923813	D5	AGGCGGGTAATACAAAAGGCAATAGAGGTAAACCCCTTAATAGTCAATAATAGTGCCTAGGCAACCCTAAAAAACTATACACCTCTCTAACATTAGTCAGTCTTGTAAGTTCTTCAATGGTTTGACCT[TCTAC]TCATCCACCACAACTAGTTCCTTATATACCATATGTCCTAAAAAGGATAGTGAAGACAACTAAAATGTATGCCTTTAATACTTAGCATAAAATTGTTTCTCCTTAAGCAACCCCAAGACA	AGGCGGGTAATACAAAAGGCA	59.995	TGTCTTGGGGTTGCTTAAGGA	59.222	253	0	0
214	CIDH3	11	52.194	Chr00		scaffold15729	ATAGT	+	6144	D5	ACCCTGTTTGAATGGCCAGAGTTTAAAAGAAACGTTTGATTATGAAAGTTAAATGGTAAAAGTAGAGCTCGATGCACTAAAGCTC[ATAGT]ATGAGAAGAGTCTATAGAAAAGGATCAGACTAAAGCATTTCTACTAGAAACATTTTATTTGACTTGAACCCGTGAGGTCCTTCTCATTTGACAATAACTTTATTTTAGAAATAAATTATTTTTTAAAAAATAACTGCAACATGAAATGGAACCAGGCCAAGC	ACCCTGTTTGAATGGCCAGA	59.518	GCTTGGCCTGGTTCCATTTC	59.753	252	0.323529	0.25
215	CIDH849	11	52.407	Chr11	81107267	scaffold1842	GGAA	*	1819449	I4	GCGCTTTTGATAACACGTCGATAATTAGGGTGTATGTGTTCTCTTCTTTTGGCATATGTATAAAGGGTTTCCCTCCAAATGTCAATAAAATTGTTTACCTTATCAAAAAAATAAAAAAAAATAATTAGGGTGTGGTGAAACTATCATAGGTGACTTTGAATCAAGTTTTTTTGTGGTAACAAAATCCTACAAAATATTTTATCCATCATGATAAGGCTAATTATGTTAGGTGCCCCACATTTGTTGAGGT	GCGCTTTTGATAACACGTCGA	59.875	ACCTCAACAAATGTGGGGCA	60.106	250	0.382353	0.477273
216	CIDH185	11	52.7	Chr11	81096928	scaffold1842	ACAAT	-	1809110	D5	CTTAAGGCCAAGACCCATGCTCCTTGCANNNNNGCTGAACCAAATACCTGAAGCAAACGTATTTCACTGTCCATGACCACTAAGAAGACCATTTCAAGAAACAAGTCGTCCAGTTGATATGTGTAATTTAAGAAAAATGTATACATGGTAAAATTCAG[ACAAT]ATAAAAATTCTTAATAGTAAAACTTTATATTTTAAATAGGAGAAAAATATGCAAATCTTTAAAGCCGTTTTCCCAGTTCA	CTTAAGGCCAAGACCCATGC	58.894	TGAACTGGGAAAACGGCTTT	58.23	243	0.147059	0.113636
217	CIDH859	11	54.288	Chr11	147461365	scaffold1881	TAAA	*	307910	D4	TGAGGTTCGCACTAGTCGTGACCCCTATTGATCATTTTCAAAT[TAAA]AATGTTTGAAATTTGGCAGTTTATTGGTACGTGTAACACCCCATATTTTCGGGCTAGACTTTGAAGCA	TGAGGTTCGCACTAGTCGTG	59.76	TGCTTCAAAGTCTAGCCCGA	59.026	115	0.294118	0.227273
218	CIDH407	11	54.288	Chr11	150127812	scaffold401	AGGGG	*	1100092	D5	GGGGTGAGGCCGTCATTATCAATAACCCAACTCACGTTAGGGTCGAATCCACAAGGAGCGAATTATAAATTTCAAATTACATGGGTGTTCTACTTACTAAAAGGTTATCCGGAATGCTAACAAATACAATAGGTAAAATAAAGTTA[AGGGG]GGGGGGGGGAATTGGTTTGAGCTTTGTTTGCAATAATCTTTAGTTAACAACACACTAATTTAGCACTTTTGATTTAGAATCAAGATTTGAGAAGATTTTGGGATTCTGTTTACCTAAAGGTCAGGAGTACATGGGTTGTTGGGA	GGGGTGAGGCCGTCATTATC	60.25	TCCCAACAACCCATGTACTCC	59.647	295	0.294118	0.318182
219	CIDH194	11	54.514	Chr11	147263361	scaffold1881	CTTTG	*	109906	I5	AGGTTGGCTATTGTCGCGTATTGTGTAGCGGTTATATGACCACTTCAGTGGTAGGTAGGATAACCCAATTTCTTTTGGGCCTTTTGGCCCAATCAGTCTTAGTATTATCTTTTTGATTTAATTTTTCTCAGGTGTAATTTGAGCATATTGTTTATCATAAATTATTTTCATAACGATATTTGGTGTTATTACATTTACAGTATCTCTTAGGTGACAACATTACCATAATATTAAGCTATATACCTTCCCCCTTAAGAAAGTCA	AGGTTGGCTATTGTCGCGTA	59.467	TGACTTTCTTAAGGGGGAAGGT	58.667	263	0.323529	0.272727
220	CIDH815	11	56.639	Chr11	163867976	scaffold1684	ATAT	*	2568831	I4	TTAGCAGCAAACGCTAGCCTGATCTCAGGATAAGGATAAAATGATGCCATTTATAAAGCCAAGTAAAACCATCCATATTCACACAACCATACATATATATATATATAACCATAAAAGAACCGGGTTTAGCATGCCATTAAAATCTTTACTTGAGTTGTGTAGCTTTGCCATCCTAAACCACCCATGGGCTATAGGGTTCAGCTCCCCCTGCTAAAAGCGTCCCAGTATGTGAAGC	TTAGCAGCAAACGCTAGCCT	60.036	GCTTCACATACTGGGACGCT	60.108	235	0.470588	0.363636
221	CIDH203	11	70.213	Chr11	188090305	scaffold1934	TCAAG	*	390161	D5	CCAAATCCGGGCAGGTTGTAAATAGTAGACTGCAAAAATAATGAGACACTGCAAAAGTAATGAGACACTTTTTTAAGACAATCTCTTCATCGTATTCT[TCAAG]TCAAATTTTCCATTTTCAACAGTGTTAGCTCCTCCATTTGTCTTAGTTCTTGCATTACTTGAAGATAGTACAGCTTGAGCACCTTACCG	CCAAATCCGGGCAGGTTGTA	60.323	CGGTAAGGTGCTCAAGCTGT	60.321	192	0.205882	0.159091
222	CIDH799	11	81.727	Chr11	204315429	scaffold1623	AAAT	*	139473	I4	ACTCACAGTCCTTAAACTTACAAAACTAATCAATGTATATCAATTATTCAAGGAAATTTAAACAAAAAAAAGAGGTACAAAACTTTTGAAAATAGAAAATGCAAAATACAAGAGAAATAAATAAATAAATAAATAAAGAGGTAAAACAATAAGAAACTTGTGAATATCTACAAGAAAAAACTGTTTAAATTGTAAATGAAAAGAAAGGACAAAGAGAAAGTGAAAAATCGGTGATGGATTTATAGTGGCA	ACTCACAGTCCTTAAACTTACAAAACT	59.172	TGCCACTATAAATCCATCACCGA	59.61	250	0.117647	0.0909091
223	CIDH24	11	93.781	Chr11	205173070	scaffold1061	ACAAG	*	670877	I5	GCTACCAGCTAGAGTATTACCACCATTATTGGTTCATACATTATCATATCTTTTTTTCAGGGAAGTTGGTAATGTTTCAAAGCTTGTATTTTCTGTTGTTTAGCATCTTAAATTGTTTCTTGTATGGTTTTCCTCATATGTCTATTTTGGTGCAGATAAGTCAGCTATCTTGGGACAACTTAACTCTCATGGATCTCAGAATGCCCAACCAGGTCCAGTGGAAGCAGAG	GCTACCAGCTAGAGTATTACCACC	60.022	CTCTGCTTCCACTGGACCTG	60.037	229	0.294118	0.409091
224	CIDH146	11	100.349	Chr00		scaffold1652	TCTAA	*	193949	I5	AGGAACTAAAAAGTGGTTTTGGGTATTAGTAGAAGTTGTTTCTTATGAAGGTTATTAAAATAGTCTTGACTCAAAAATACTTTTGAGAACTTAAAATTAATTTGTCAAACACGGTATTTCCCCAAAATTACTTTTTTTGAAAAGAACTAACATTTTTCAAAATAAGCAGATATTAGAAGATTGGCCAAACATGCTAGTAATGCCATTAGTGATATTTTGGTGCACACACATTTCAAAATTCGGCTACACAGAAATCGTTTGATTGGATTGGGTTGGACGTGTGTGA	AGGAACTAAAAAGTGGTTTTGGGT	58.973	TCACACACGTCCAACCCAAT	59.818	286	0.323529	0.409091
225	CIDH808	11	107.244	Chr11	216308515	scaffold1668	ACAC	*	93985	I4	CCTGGAGGCTATGCACCATTTTAGTAGTGTAACTGGACTTCATGCTAATGTGAAGAAAAGTAATATCTTTCTAGCCGCTATGAATGAAGTGCAGAAGGAGGAAATTTTAACTTAGACTTTTCATTAGGAACTCTGCCTATTAGGTATTTGAGACTACCATTATTTTCCAAATAATGGAACAAAATGGATTGTCATCAACTGGAGAAGAAGATTACATTGAGGATAAAAACTGCTTACTCTAAACATCTTTCTTATGCTGGGTGGCTGCAAAT	CCTGGAGGCTATGCACCATT	59.816	ATTTGCAGCCACCCAGCATA	60.325	272	0.323529	0.409091
226	CIDH906	11	114.804	Chr00		scaffold2057	ATTA	*	87564	I4	AAAAAGGGCAGCTCGGTGTACTAAAGCTATGCGTGGGGTCCGGAAAGAGCCGGATCACGACAACAAATATATGATTAAGATTGAAAGAAGTGTGCATGGTAGTGATATGAGTACCTGCATGTTCTTCAACTGGCTTATATGCAACTTTAGAAGGTCACGGGTTCAAGCCTTGGAAACAGTCTCTGTAGAAATGCAAGGTAAGGCTGCATACAATCAGGGACAGAGCCAGCCTTCTCTTCAGGGGGTTC	AAAAAGGGCAGCTCGGTGTA	59.89	GAACCCCCTGAAGAGAAGGC	60.035	248	0	0
227	CIDH587	12	0	Chr12	11967427	scaffold910	CATTG	*	191561	D5	CACTGTGGCGGATTGAGGATTTTTATTACGGAATTTGAAAATTTAAAATATAGTTTTCAACCTCCTAAAATTATTGGGGCAACATCTTATCTTGTGTTT[CATTG]ATAGTGATATATCTATAGTGACTAATTTAGGATTTTCATTTCGGAGTTTGAAAATTTAAAATATAGTTTTCAACCTCCTAAAATTATTGGGGCAAAATCTCATCATGTG	CACTGTGGCGGATTGAGGAT	60.108	CACATGATGAGATTTTGCCCCA	59.238	213	0.323529	0.25
228	CIDH854	12	5.384	Chr12	13964840	scaffold187	TATA	*	135806	I4	ATACCCCAGACCCCACTCTGTGGGAATACACTGGGTCTATTGTTGTTGTTGTAATTTTTTAATATGTAAATATCATATAATAATTAACTAGAGACAATATAGTAAAATCACAGAATAAGCAGACAGCTGGAAGTAAGCATGCCGACCGCCAGCTGCCTGCTTCCAGCCGCCCACTCGCGCTTATATTAGTAATTATCTTTGCACAACTTATTTAAATGGGATGAAAATTTAAATGACACTGAAATATCTATTTGTGTAAACCTCTCCCCGACCA	ATACCCCAGACCCCACTCTG	60.327	TGGTCGGGGAGAGGTTTACA	60.179	274	0.235294	0.295455
229	CIDH176	12	7.073	Chr00		scaffold17882	ATTCA	-	14019	D5	TGCGTGATGACATGTGCAAAGGATTATTTTGTTAAGTCATTTAACATTTTATACATATGATTTTATTTAGCCAATTGAATT[ATTCA]TTTAAATATAATGATTAAAAGACCTCAAAATGTCAAATAGGCATGTTGGAATTTCTCTTTACTATTATATACTAGGTGTGATATGTGTCAGTACGGCCTAACA	TGCGTGATGACATGTGCAAA	59.05	TGTTAGGCCGTACTGACACA	58.67	189	0.0588235	0.0454545
230	CIDH908	12	8.438	Chr12	17270486	scaffold2069	ATAC	*	178077	I4	GCGGAGTCTTTTAATGAAGGGCAAAAAGTTCAAATCATTTTTCAAAGGGTCTTCACACTTTTATATTTTATATATACATACATACATACATGCATATATATAAGAAATAACAATTGAATTTAAAAATTGAAGATAGACAGCTTTATGCATCAAGGCA	GCGGAGTCTTTTAATGAAGGGC	59.902	TGCCTTGATGCATAAAGCTGTC	59.575	157	0.147059	0.113636
231	CIDH19	12	8.724	Chr00		scaffold10411	GGAGG	*	12128	D5	GGGGCCACAGGGAATCTTTTTGATTTTTGTTTTTGTTTGTACCAAAACACAATACATATATACAAAATCACAAAAGAAAGAGAAGAAAACAC[GGAGG]AGGGGGGGGGGGCACTTGATTGGGGGGACTGATTTCCCTTCACTCACACACCTCACTTTCCATTGATATACACATACAACAAAAAAGGAAGGGGGCCCTACCACTAAGAGA	GGGGCCACAGGGAATCTTTT	60.252	TCTCTTAGTGGTAGGGCCCC	60.031	208	0	0
232	CIDH947	12	10.425	Chr12	18898615	scaffold22432	ATAT	*	24598	I4	TGGTGATGTTTTGCTTCATCTCATTTTTCTCCATCTCTTTTTTGAACTGATTAGATATAGTGTTGGCAGAATTTGTATATGAAATTAGAGTTTATTTCTCGGTCACTCAATTTATAGTTATTATCTCAAAAATTTAGAAGCATCAACTTCATTATATTCAAAGAATAGGACAAAATTGGCATTCGTTTTGTTGTTATTTATGAGGTGTACCAAATTAACGAAACGCAAATAAATTGGATGGTGGGGAGTAACGATATGCATAGGCATGTGCTAGCACGT	TGGTGATGTTTTGCTTCATCTCA	58.856	ACGTGCTAGCACATGCCTAT	59.534	279	0.147059	0.25
233	CIDH285	12	15.665	Chr12	26202086	scaffold2584	GATAC	*	325558	D5	ATGGGTTGCGAATCCACCATGGATCCTGTTTTGAGAGAAATAAGACTCTATAGGTGTATACATAAAGTCATCTGATGACTTTCAACTATTCACTTCAT[GATAC]AAGTCAAATGGGCATCAATACTTTTGATCATATATCTCGAGGCCAACATAAGGAGGTTTAAACCTTACCATCCTAAGAATCCAATAATGTAATTGAAGGCCCTTTTTCGAGCTCCTGATCAAGCAATGTCATGTTTGGAAGATAGCTTGGAGCCGAGGA	ATGGGTTGCGAATCCACCAT	60.033	TCCTCGGCTCCAAGCTATCT	60.106	262	0.382353	0.295455
234	CIDH497	12	19.52	Chr12	28983851	scaffold630	TGTTT	*	1041326	I5	GCCCTTTTTGCGGATCGATCCCCGCTAGGCTGCCTATTTTTTAAAAATAAACTGTTTTGTACAGCTGATATTGTATGTCCTGTACAGCTAAAAGAAAAAAAAAAACAAAAAAAAGACGCCTATTCACATATTTATATTTTTATTTTTCGAATCCTCTAAAAAATTTCTTGATCCGCCACTGATCACA	GCCCTTTTTGCGGATCGATC	59.971	TGTGATCAGTGGCGGATCAA	59.387	187	0	0
235	CIDH901	12	21.693	Chr12	42019031	scaffold2035	TTAA	*	958304	I4	GCCTTAGCCTAGTAGATCGGTCTTAATTAAATGTTGATTTCTTAGATCTTAGAAAGTATAACTGTATCACTTGGGAAATCTGTATCACTTTATTACTAAAACTTAAGTGAACAATTACAGATAATTTATTTTTAAAAAAAAAAAAACTAACTGAACAATTACAGATAATTTATTTATTTTAAAAAAAAAAATGTTGACTTCCCATTCAATAGTATCAAGACCCAGTAGATGAAGAGA	GCCTTAGCCTAGTAGATCGGT	58.483	TCTCTTCATCTACTGGGTCTTGA	58.064	237	0.0882353	0.0681818
236	CIDH969	12	21.865	Chr12	40632249	scaffold2383	GTTT	*	785932	I4	CTCTCCTTTACGCCAACGGTTGTTATATGAGTTTCATTCTACTGCCATAGGTGGACATGCTGGAATAGCTCATACCTACCATCGGCGTTAAATTTCTTTTGGAAACATATGCGCAAGGATGTTCAGACTTATGTAGCTTCTTGCCAAGTTTGCCAACAGATGAAGAGCTCTCACGAGCTTCCTGCGGGCCGCTTACAACCCCTTCCCAT	CTCTCCTTTACGCCAACGGT	60.038	ATGGGAAGGGGTTGTAAGCG	60.034	209	0.235294	0.25
237	CIDH860	12	22.115	Chr12	42886817	scaffold1890	TGAT	-	860280	I4	ATTGGCCACGTGAAAACCACTGACCTTCCCCCCTAAAACCCCTACCGACAGAGAAAGAAAAGAATGATACTCTCTTCTTCCATGTTTACTACTTTAATGCATTGACTGAATTACGTACCTCTGGA	ATTGGCCACGTGAAAACCAC	59.612	TCCAGAGGTACGTAATTCAGTCA	58.662	125	0.0588235	0.0454545
238	CIDH262	12	22.448	Chr12	40738932	scaffold2383	TTTTG	*	892615	I5	TCCCTTCGTAATCAGTTTCCAGATAGAAACTATTCGTACGACTTTTTTTTTTTCTTGATTTTGTTTGAAGTAATTGCAATGAATATTTCAGTGTTATTATGTCATTCCGGCGTTTGAA	TCCCTTCGTAATCAGTTTCCAGA	59.164	TTCAAACGCCGGAATGACAT	58.471	118	0.0588235	0.0454545
239	CIDH935	12	25.52	Chr00		scaffold2190	CACT	*	229419	I4	TGCTCCGCTATAAGTGCGTGCCACGCTAGTGGTCACACCGACATTAAAAATCTGTTTCTCATTTAATATTTCAAGGGCAAATGGATCATTTACATCCTAAATGATCCTATAACCTATACTAAAACATTTTCCCTCATCCCATAACCCAAATACACTCTCTCCTCCCAAACTCTCATTAACATCAAAAGAACGGTTTTTTCTTGAAAATAACTCATACTTTCAACACTTCAATTCAAGCTTTCCTTCAAGAAATTAACAAAACCAGGTATGTAGGGTTGGAACAA	TGCTCCGCTATAAGTGCGTG	60.528	TTGTTCCAACCCTACATACCTGG	59.99	284	0.117647	0.204545
240	CIDH999	12	26.694	Chr12	147953982	scaffold25	TATG	*	1021521	I4	GCGAGGCCATAAAAGTAGCCATCCCAACAAGAGATTCCATTAGGATTCATATTCATATATATATCTATATGTATTTATATATATATATGTATTATCTTTGTGGGAGCAATAGGTTTATGTGTGC	GCGAGGCCATAAAAGTAGCC	59.055	GCACACATAAACCTATTGCTCCC	59.933	124	0	0
241	CIDH563	12	27.255	Chr12	170734595	scaffold807	ATATA	*	735421	I5	ACAAGGAGAAAAGGGGCCTTAGTTAACCTTTAGCGAAGATAGATAAGCAGCTACAGTGTTCAAATGCTCTTTCATGAAACTAAATTGTCCTTATCTTGAGACAAACTAACTCGAGAAGCGTTAAAATATTTCTTTGTTGACTAATTGACATATAGCATGACAATGCATGCAAATATTTTCATTTTTTTAGTTTCTCCTAGTCTTAGCAAAGGATGTTTGGGAGAATAAAATAACTCTCATCTACTTACCCCTTTAAGCCGAGATACAG	ACAAGGAGAAAAGGGGCCTT	59.14	CTGTATCTCGGCTTAAAGGGGT	59.565	268	0.176471	0.136364
242	CIDH845	12	30.8	Chr12	176963864	scaffold182	CAAG	*	677580	D4	ACCGTTGACACTTCCATGCTGAAGGTAGTAACCATTATAATTTTGAGTAC[CAAG]TATCATTTTATTATGTTCATTCTTCTTATGAACTGCACGTGGGGATT	ACCGTTGACACTTCCATGCT	59.891	AATCCCCACGTGCAGTTCAT	59.962	101	0.441176	0.340909
243	CIDH202	12	33.033	Chr12	181801521	scaffold1931	TGGTG	*	724548	D5	TGGGCTTTTGAGCGAGAGAAAGTCTTCAACTCTTTCAGTCATACCTTAGGAACAACTACTATCCATGTACCAA[TGGTG]ACTGCTTTGTCTTTCTCTGCCCTACAAACATAATTATTTGTTAGCCTTAGGAACCCATTGCA	TGGGCTTTTGAGCGAGAGAA	59.604	TGCAATGGGTTCCTAAGGCT	59.296	140	0.0882353	0.0681818
244	CIDH116	12	33.05	Chr12	184173580	scaffold1501	GAGTG	*	120276	I5	CGGGTGTTGGCTTGTGACTAAAATGGTATTTTGTGTTCAGTTCAATAGTCAATATTGGTAGAGTGGAGTGGAGTGAAACAGACAAAGACGGTGATGAGGAGGTCTTGAAGGTGACAAGGAGGTACACAACAGTGGAAATGGTGGAAATAGAAGAAACAGCGGCAGCAAA	CGGGTGTTGGCTTGTGACTA	60.25	TTTGCTGCCGCTGTTTCTTC	59.969	169	0.205882	0.159091
245	CIDH584	12	43.075	Chr12	201040199	scaffold89	AAGCT	*	331770	D5	CGCTCCGCAAGATCAATTTGACTGATCTTTGAAGTTTAATTGACTTACGTACAATAAATATTTCAAAATTAAAATTAAACTAAAATGTTCAAAAATTATATAAAAAATATTATAAATTGTAATTCTTTCAACGTATTTACGTTGTA[AAGCT]AAACTATATAAGTACATTTTAACATACTAATTAAAATTTATATATGTACATTATGAATTTTGAAAAATGAAGAGCACAAAGAGTATACATTATAAAAAATTTAAGAAAACCAATAAAAAAGTGTGACACAATCTTTACGTTGTCGG	CGCTCCGCAAGATCAATTTGA	59.602	CCGACAACGTAAAGATTGTGTCA	59.508	297	0.0588235	0.0909091
246	CIDH207	12	43.554	Chr00		scaffold1962	GGGAG	*	31134	D5	GGAGCTTGAAGCCAATGTTTGAAAAATCAATTTACCCCAAATAGACTCATTCCGAAGGTTGATATTTTAAAAGATCTGAAACATCGAA[GGGAG]TTTGAATCTAAATTTGGATAAAACTTGAGTTAGCATTGGATTGAATTTTAGCTCTAGTTCATTGAAGTTCGAAATTTGTGAAGTTGTATTATAACTTTTATGCTGAGTTGTACGAAAATTGTGA	GGAGCTTGAAGCCAATGTTTGA	59.703	TCACAATTTTCGTACAACTCAGCA	59.427	217	0.0588235	0.0454545
247	CIDH956	12	45.4	Chr12	203770619	scaffold2316	ATAT	*	782	I4	TTTGTTTGCTTTTTCGTGTGATTACTTTAAATTTTGTTCCTTTTAATAAAAATTCTGAAGAATAATATTTTAAAATGTAACAATTGACATTAACATGATACATCATAAGAAATTAAGGTAAAATTAATATTAAAATTTATTACTATTGTTTTATCACACACACATATATATATGACGCGTATCGTAATGTATATTATTTCCAAAACGTGTAATAATTCTATTAATATTTTATTTAGATCTAATTGTATTTATATAAATCAGCATGCCTAGTATACTCC	TTTGTTTGCTTTTTCGTGTGA	55.68	GGAGTATACTAGGCATGCTGA	56.405	278	0.235294	0.181818
248	CIDH512	12	50.876	Chr00		scaffold6543	ATGAT	-	17880	I5	AATTCAGACACCATAACGCTGGTAATATACCAATTTTTATATAATTCATACACCAGTTTCTATACAATTATACACCACACCAATTTCTATATAATTCATGCACCATAAAAGAACCGCTGACAGACACCGATTCCGGCGCTAATTGTTGGAACAGTGACGCGTCGCCCGTATTTTCCTTCTCTCTCACGTTCAGCTTCTCTCTCTGGGTTCTCTCCGTGT	AATTCAGACACCATAACGCTGG	58.99	ACACGGAGAGAACCCAGAGA	59.887	219	0.0588235	0.0681818
249	CIDH294	12	66.076	Chr12	223142983	scaffold265	AACTT	-	1142548	D5	ACATGAGTCCCACAGGTTTTTTTTTGTTACTTTCAAATCTAACCGTCAAATTTGATAAATATTTCATCAAAATTAAAAATATTAATTTTTGACA[AACTT]AAAGAACCAAATATATGTTAAACACATACTTAATGGACTATTTTAAACTAATACTCAAATATAGAGACCATTTTTGTCATTTTTTCTATAGAACATTTTACACCCGAACAGCT	ACATGAGTCCCACAGGTTTTT	57.687	AGCTGTTCGGGTGTAAAATGT	58.141	212	0.117647	0.0909091
250	CIDH31	12	73.987	Chr12	224016291	scaffold10828	ATGCA	*	123509	I5	GTGTCCTCGGCACCTATAGCGGATTATCTTTCTAATTGTATCATTTTTGCATCAATGAACTTAATTAGCAGCTTAGCGATGCATACGGAATCTGAGGCACTTATATATATAATACATCTTTTATCATATACTTCTGTTGGCTAGTTTTGCCTCTTCCTTTTGTTGAACCTCTCTTTCTGCATAGTCTGCTGTGTAATCATCAAATTAGCCAAGCAGGAGATAACTCGT	GTGTCCTCGGCACCTATAGC	59.968	ACGAGTTATCTCCTGCTTGGC	60.135	228	0.441176	0.340909
251	CIDH673	12	90.97	Chr12	229490399	scaffold12018	TATA	*	28720	I4	TCTCAACTGAGAGTGCACGCGAAGGGCGTTCAGTTATCACCTTCGTCTGAAACTTACACTGTATATATATATATATATAAAAAAAATATTTACCAGGGAGTTGTAGTAACTTCCTAGCAGGAGTGACAGTGTATTTTAGCCTGGGAATAAGGGCTCT	TCTCAACTGAGAGTGCACGC	60.319	AGAGCCCTTATTCCCAGGCT	60.328	157	0	0
	a, Scaffolds with yellow background color were anchored by two InDel markers.
	b, InDel frequency among other 17 re-sequenced Capsicum annuum accessions.
	c, InDel frequency among other 22 re-sequenced Capsicum accessions including C. annuum, C. frutescens, C.chinense, C. baccatum, C.pubescens.
